# Supplementary material for: Estimating the size of populations at risk for malaria: a case study in cattle herders and agricultural workers in Northern Namibia
Source: Sci Rep. 2024 Mar 26;14:7160. doi: 10.1038/s41598-024-56810-y (PMC10965975; doi:10.1038/s41598-024-56810-y)
Supplement: Supplementary file 1 — Supplementary Information 1. [file 41598_2024_56810_MOESM1_ESM.zip]

Archive with 21 entries (20 files):
- Code/
- Code/.Rhistory
- __MACOSX/Code/._.Rhistory
- Code/2-Data_Processing_HRP_Namibia_Standardized.R
- __MACOSX/Code/._2-Data_Processing_HRP_Namibia_Standardized.R
- Code/4-Data_Processing_Cross_Validating_Record_Linking_Algo.R
- __MACOSX/Code/._4-Data_Processing_Cross_Validating_Record_Linking_Algo.R
- Code/5-Data_Cross_Validating_Record_Linking_Algo.R
- __MACOSX/Code/._5-Data_Cross_Validating_Record_Linking_Algo.R
- Code/9-PSE_Study_Area.R
- __MACOSX/Code/._9-PSE_Study_Area.R
- Code/7-Data_Analysis_Capture_Recapture.R
- __MACOSX/Code/._7-Data_Analysis_Capture_Recapture.R
- Code/8-Data_Analysis_Capture_Recapture_Sensitivity_Analysis.R
- __MACOSX/Code/._8-Data_Analysis_Capture_Recapture_Sensitivity_Analysis.R
- Code/1-Data_Cleaning_HRP_Namibia_Capture_Recapture.R
- __MACOSX/Code/._1-Data_Cleaning_HRP_Namibia_Capture_Recapture.R
- Code/3-Data_Processing_Record_Linking.R
- __MACOSX/Code/._3-Data_Processing_Record_Linking.R
- Code/6-Data_Evaluating_Cross_Validating_Record_Linking_Algo.R
- __MACOSX/Code/._6-Data_Evaluating_Cross_Validating_Record_Linking_Algo.R
