# Supplementary material for: Estimating the size of populations at risk for malaria: a case study in cattle herders and agricultural workers in Northern Namibia
Source: Sci Rep. 2024 Mar 26;14:7160. doi: 10.1038/s41598-024-56810-y (PMC10965975; doi:10.1038/s41598-024-56810-y)
Supplement: Supplementary file 1 — Supplementary Information 1. [file 41598_2024_56810_MOESM1_ESM.zip › Code/2-Data_Processing_HRP_Namibia_Standardized.R]

# This code processes post Open refine standardization data for HRP Namibia capture recapture

# Author: Dr Francois Rerolle for Dr Jennifer Smith
# Date: Fall 2021

# Clear wd
rm(list=ls())

# Import packages
library(readxl)
library(tidyverse)
library(janitor)

# Setwd
setwd("/Users/francoisrerolle/Desktop/AutoEntrepreneur/Jenny/Capture Recapture/Data/Cleaned")

#################
### Load data ###
#################
HRP_Namibia_Long <- read.csv("HRP_Namibia_Long.csv")

# Pick standardized version
HRP_Namibia_Long_Standardized <- read.csv("HRP_Namibia_Long_Standardized_Open_Refine_3gram_4radius_4chars.csv")

####################
### Process data ###
####################
## Rename
HRP_Namibia_Long_Standardized <- cbind(HRP_Namibia_Long,
                                HRP_Namibia_Long_Standardized %>% select(Name, Birth.place) %>% rename(`Name standardized` = Name,
                                                                                                       `Birth place standardized` = Birth.place)
                                ) %>% rename(`Birth place` = Birth.place,
                                             `Birth order` = Birth.order,
                                             `Type of name` = Type.of.name)

## Long to wide transformation
HRP_Namibia_Wide_Standardized <- (HRP_Namibia_Long_Standardized
                                  %>% mutate(ID = ceiling(row_number()/3))
                                  %>% pivot_wider(names_from = `Type of name`,
                                                  values_from = c(Name, `Name standardized`))
                                  )

# Final data cleaning
HRP_Namibia_Standardized <- (HRP_Namibia_Wide_Standardized
                             %>% select(-c(ID))
                             %>% rename(`Traditional name` = `Name_Traditional name`,
                                        `Christian name` = `Name_Christian name`,
                                        Surname = `Name_Surname`,
                                        `Traditional name standardized` = `Name standardized_Traditional name`,
                                        `Christian name standardized` = `Name standardized_Christian name`,
                                        `Surname standardized` = `Name standardized_Surname`)
                             %>% mutate(Occupation = replace(Occupation, Region == "Ohangwena", "Cattle herder"),
                                        `Birth place standardized` = replace(`Birth place standardized`, `Birth place standardized` == "", NA))
                             # Final birth place data cleaning based on exact same order 3 names
                             %>% mutate(`Birth place standardized` = replace(`Birth place standardized`, `Birth place standardized` == "Oshana shanandjili", "Oshanashanaandjili"),
                                        `Birth place standardized` = replace(`Birth place standardized`, `Birth place standardized` == "Eembahu", "Ombahu"),
                                        `Birth place standardized` = replace(`Birth place standardized`, `Birth place standardized` == "Oneikofya", "Nayikosa"),
                                        `Birth place standardized` = replace(`Birth place standardized`, `Birth place standardized` == "Ngenge", "Ongenga"),
                                        ID = paste0(Survey,row_number()))
                             )

########
# Save #
########
setwd("/Users/francoisrerolle/Desktop/AutoEntrepreneur/Jenny/Capture Recapture/Data/Cleaned")
save(file="HRP_Namibia_Standardized_3gram_4radius_4chars.RData", HRP_Namibia_Standardized) # Save an Rdata file to conserve data cleaning/management features
# write.csv(HRP_Namibia_Standardized, file = "HRP_Namibia_Standardized.csv", row.names = F) # Save an excel file for easy visualization
