# Supplementary material for: Estimating the size of populations at risk for malaria: a case study in cattle herders and agricultural workers in Northern Namibia
Source: Sci Rep. 2024 Mar 26;14:7160. doi: 10.1038/s41598-024-56810-y (PMC10965975; doi:10.1038/s41598-024-56810-y)
Supplement: Supplementary file 1 — Supplementary Information 1. [file 41598_2024_56810_MOESM1_ESM.zip › Code/4-Data_Processing_Cross_Validating_Record_Linking_Algo.R]

# This code evaluates record-linkage algorithm for capture-recapture analysis for PSE on HRP namibia
# Part 1: compare record linkage procedure on data

# Author: Dr Francois Rerolle for Dr Jennifer Smith
# Date: Fall 2021

# Clear wd
rm(list=ls())

## Set seed
set.seed(seed = 13536)

# Import packages
library(tidyverse)
library(Rcapture)
require(SparseMSE)

# Setwd
setwd("/Users/francoisrerolle/Desktop/AutoEntrepreneur/Jenny/Capture Recapture/Data/Cleaned")

#################
### Load data ###
#################
load("HRP_Namibia_Standardized_3gram_1radius_4chars.RData")

# Record linked
load("HRP_Namibia_Final_Record_Linked_1gram_1radius_4chars.RData")
HRP_Namibia_Final_114 <- HRP_Namibia_Final_11
load("HRP_Namibia_Final_Record_Linked_1gram_2radius_4chars.RData")
HRP_Namibia_Final_124 <- HRP_Namibia_Final_11
load("HRP_Namibia_Final_Record_Linked_1gram_3radius_4chars.RData")
HRP_Namibia_Final_134 <- HRP_Namibia_Final_11
load("HRP_Namibia_Final_Record_Linked_1gram_4radius_4chars.RData")
HRP_Namibia_Final_144 <- HRP_Namibia_Final_11
load("HRP_Namibia_Final_Record_Linked_2gram_1radius_4chars.RData")
HRP_Namibia_Final_214 <- HRP_Namibia_Final_11
load("HRP_Namibia_Final_Record_Linked_2gram_2radius_4chars.RData")
HRP_Namibia_Final_224 <- HRP_Namibia_Final_11
load("HRP_Namibia_Final_Record_Linked_2gram_3radius_4chars.RData")
HRP_Namibia_Final_234 <- HRP_Namibia_Final_11
load("HRP_Namibia_Final_Record_Linked_2gram_4radius_4chars.RData")
HRP_Namibia_Final_244 <- HRP_Namibia_Final_11
load("HRP_Namibia_Final_Record_Linked_3gram_1radius_4chars.RData")
HRP_Namibia_Final_314 <- HRP_Namibia_Final_11
load("HRP_Namibia_Final_Record_Linked_3gram_2radius_4chars.RData")
HRP_Namibia_Final_324 <- HRP_Namibia_Final_11
load("HRP_Namibia_Final_Record_Linked_3gram_3radius_4chars.RData")
HRP_Namibia_Final_334 <- HRP_Namibia_Final_11
load("HRP_Namibia_Final_Record_Linked_3gram_4radius_4chars.RData")
HRP_Namibia_Final_344 <- HRP_Namibia_Final_11

load("HRP_Namibia_Final_Record_Linked_1gram_1radius_3chars.RData")
HRP_Namibia_Final_113 <- HRP_Namibia_Final_11
load("HRP_Namibia_Final_Record_Linked_1gram_2radius_3chars.RData")
HRP_Namibia_Final_123 <- HRP_Namibia_Final_11
load("HRP_Namibia_Final_Record_Linked_1gram_3radius_3chars.RData")
HRP_Namibia_Final_133 <- HRP_Namibia_Final_11
load("HRP_Namibia_Final_Record_Linked_1gram_4radius_3chars.RData")
HRP_Namibia_Final_143 <- HRP_Namibia_Final_11
load("HRP_Namibia_Final_Record_Linked_2gram_1radius_3chars.RData")
HRP_Namibia_Final_213 <- HRP_Namibia_Final_11
load("HRP_Namibia_Final_Record_Linked_2gram_2radius_3chars.RData")
HRP_Namibia_Final_223 <- HRP_Namibia_Final_11
load("HRP_Namibia_Final_Record_Linked_2gram_3radius_3chars.RData")
HRP_Namibia_Final_233 <- HRP_Namibia_Final_11
load("HRP_Namibia_Final_Record_Linked_2gram_4radius_3chars.RData")
HRP_Namibia_Final_243 <- HRP_Namibia_Final_11
load("HRP_Namibia_Final_Record_Linked_3gram_1radius_3chars.RData")
HRP_Namibia_Final_313 <- HRP_Namibia_Final_11
load("HRP_Namibia_Final_Record_Linked_3gram_2radius_3chars.RData")
HRP_Namibia_Final_323 <- HRP_Namibia_Final_11
load("HRP_Namibia_Final_Record_Linked_3gram_3radius_3chars.RData")
HRP_Namibia_Final_333 <- HRP_Namibia_Final_11
load("HRP_Namibia_Final_Record_Linked_3gram_4radius_3chars.RData")
HRP_Namibia_Final_343 <- HRP_Namibia_Final_11


#####

HRP_Namibia_Standardized$Linked_ID_114 <- NA
HRP_Namibia_Standardized$Linked_ID_124 <- NA
HRP_Namibia_Standardized$Linked_ID_134 <- NA
HRP_Namibia_Standardized$Linked_ID_144 <- NA
HRP_Namibia_Standardized$Linked_ID_214 <- NA
HRP_Namibia_Standardized$Linked_ID_224 <- NA
HRP_Namibia_Standardized$Linked_ID_234 <- NA
HRP_Namibia_Standardized$Linked_ID_244 <- NA
HRP_Namibia_Standardized$Linked_ID_314 <- NA
HRP_Namibia_Standardized$Linked_ID_324 <- NA
HRP_Namibia_Standardized$Linked_ID_334 <- NA
HRP_Namibia_Standardized$Linked_ID_344 <- NA

HRP_Namibia_Standardized$Linked_ID_113 <- NA
HRP_Namibia_Standardized$Linked_ID_123 <- NA
HRP_Namibia_Standardized$Linked_ID_133 <- NA
HRP_Namibia_Standardized$Linked_ID_143 <- NA
HRP_Namibia_Standardized$Linked_ID_213 <- NA
HRP_Namibia_Standardized$Linked_ID_223 <- NA
HRP_Namibia_Standardized$Linked_ID_233 <- NA
HRP_Namibia_Standardized$Linked_ID_243 <- NA
HRP_Namibia_Standardized$Linked_ID_313 <- NA
HRP_Namibia_Standardized$Linked_ID_323 <- NA
HRP_Namibia_Standardized$Linked_ID_333 <- NA
HRP_Namibia_Standardized$Linked_ID_343 <- NA

for (i in 1:nrow(HRP_Namibia_Standardized)){
  HRP_Namibia_Standardized$Linked_ID_114[i] <- grep(pattern = paste0(HRP_Namibia_Standardized$ID[i], "\\>"), x = HRP_Namibia_Final_114$Linked_ID, value = T)
  HRP_Namibia_Standardized$Linked_ID_124[i] <- grep(pattern = paste0(HRP_Namibia_Standardized$ID[i], "\\>"), x = HRP_Namibia_Final_124$Linked_ID, value = T)
  HRP_Namibia_Standardized$Linked_ID_134[i] <- grep(pattern = paste0(HRP_Namibia_Standardized$ID[i], "\\>"), x = HRP_Namibia_Final_134$Linked_ID, value = T)
  HRP_Namibia_Standardized$Linked_ID_144[i] <- grep(pattern = paste0(HRP_Namibia_Standardized$ID[i], "\\>"), x = HRP_Namibia_Final_144$Linked_ID, value = T)
  HRP_Namibia_Standardized$Linked_ID_214[i] <- grep(pattern = paste0(HRP_Namibia_Standardized$ID[i], "\\>"), x = HRP_Namibia_Final_214$Linked_ID, value = T)
  HRP_Namibia_Standardized$Linked_ID_224[i] <- grep(pattern = paste0(HRP_Namibia_Standardized$ID[i], "\\>"), x = HRP_Namibia_Final_224$Linked_ID, value = T)
  HRP_Namibia_Standardized$Linked_ID_234[i] <- grep(pattern = paste0(HRP_Namibia_Standardized$ID[i], "\\>"), x = HRP_Namibia_Final_234$Linked_ID, value = T)
  HRP_Namibia_Standardized$Linked_ID_244[i] <- grep(pattern = paste0(HRP_Namibia_Standardized$ID[i], "\\>"), x = HRP_Namibia_Final_244$Linked_ID, value = T)
  HRP_Namibia_Standardized$Linked_ID_314[i] <- grep(pattern = paste0(HRP_Namibia_Standardized$ID[i], "\\>"), x = HRP_Namibia_Final_314$Linked_ID, value = T)
  HRP_Namibia_Standardized$Linked_ID_324[i] <- grep(pattern = paste0(HRP_Namibia_Standardized$ID[i], "\\>"), x = HRP_Namibia_Final_324$Linked_ID, value = T)
  HRP_Namibia_Standardized$Linked_ID_334[i] <- grep(pattern = paste0(HRP_Namibia_Standardized$ID[i], "\\>"), x = HRP_Namibia_Final_334$Linked_ID, value = T)
  HRP_Namibia_Standardized$Linked_ID_344[i] <- grep(pattern = paste0(HRP_Namibia_Standardized$ID[i], "\\>"), x = HRP_Namibia_Final_344$Linked_ID, value = T)
  
  HRP_Namibia_Standardized$Linked_ID_113[i] <- grep(pattern = paste0(HRP_Namibia_Standardized$ID[i], "\\>"), x = HRP_Namibia_Final_113$Linked_ID, value = T)
  HRP_Namibia_Standardized$Linked_ID_123[i] <- grep(pattern = paste0(HRP_Namibia_Standardized$ID[i], "\\>"), x = HRP_Namibia_Final_123$Linked_ID, value = T)
  HRP_Namibia_Standardized$Linked_ID_133[i] <- grep(pattern = paste0(HRP_Namibia_Standardized$ID[i], "\\>"), x = HRP_Namibia_Final_133$Linked_ID, value = T)
  HRP_Namibia_Standardized$Linked_ID_143[i] <- grep(pattern = paste0(HRP_Namibia_Standardized$ID[i], "\\>"), x = HRP_Namibia_Final_143$Linked_ID, value = T)
  HRP_Namibia_Standardized$Linked_ID_213[i] <- grep(pattern = paste0(HRP_Namibia_Standardized$ID[i], "\\>"), x = HRP_Namibia_Final_213$Linked_ID, value = T)
  HRP_Namibia_Standardized$Linked_ID_223[i] <- grep(pattern = paste0(HRP_Namibia_Standardized$ID[i], "\\>"), x = HRP_Namibia_Final_223$Linked_ID, value = T)
  HRP_Namibia_Standardized$Linked_ID_233[i] <- grep(pattern = paste0(HRP_Namibia_Standardized$ID[i], "\\>"), x = HRP_Namibia_Final_233$Linked_ID, value = T)
  HRP_Namibia_Standardized$Linked_ID_243[i] <- grep(pattern = paste0(HRP_Namibia_Standardized$ID[i], "\\>"), x = HRP_Namibia_Final_243$Linked_ID, value = T)
  HRP_Namibia_Standardized$Linked_ID_313[i] <- grep(pattern = paste0(HRP_Namibia_Standardized$ID[i], "\\>"), x = HRP_Namibia_Final_313$Linked_ID, value = T)
  HRP_Namibia_Standardized$Linked_ID_323[i] <- grep(pattern = paste0(HRP_Namibia_Standardized$ID[i], "\\>"), x = HRP_Namibia_Final_323$Linked_ID, value = T)
  HRP_Namibia_Standardized$Linked_ID_333[i] <- grep(pattern = paste0(HRP_Namibia_Standardized$ID[i], "\\>"), x = HRP_Namibia_Final_333$Linked_ID, value = T)
  HRP_Namibia_Standardized$Linked_ID_343[i] <- grep(pattern = paste0(HRP_Namibia_Standardized$ID[i], "\\>"), x = HRP_Namibia_Final_343$Linked_ID, value = T)
}

########
# Save #
########
HRP_Namibia_Standardized_CV <- (HRP_Namibia_Standardized
                             %>% rowwise()
                             %>% mutate(New_matches =  (Linked_ID_314 == Linked_ID_133))
                             %>% select(New_matches, ID,
                                        Linked_ID_314, Linked_ID_324, Linked_ID_334, Linked_ID_344,
                                        Linked_ID_214, Linked_ID_224, Linked_ID_234, Linked_ID_244,
                                        Linked_ID_114, Linked_ID_124, Linked_ID_134, Linked_ID_144,
                                        Linked_ID_313, Linked_ID_323, Linked_ID_333, Linked_ID_343,
                                        Linked_ID_213, Linked_ID_223, Linked_ID_233, Linked_ID_243,
                                        Linked_ID_113, Linked_ID_123, Linked_ID_133, Linked_ID_143,
                                        everything())
                             %>% arrange(New_matches, ID)
)

setwd("/Users/francoisrerolle/Desktop/AutoEntrepreneur/Jenny/Capture Recapture/Data/Cleaned")
save(file="HRP_Namibia_Standardized_CV.RData", HRP_Namibia_Standardized_CV) # Save an Rdata file to conserve data cleaning/management features
write.csv(HRP_Namibia_Standardized_CV, file = "HRP_Namibia_Standardized_CV.csv", row.names = F) # Save an excel file for easy visualization
