# Supplementary material for: Estimating the size of populations at risk for malaria: a case study in cattle herders and agricultural workers in Northern Namibia
Source: Sci Rep. 2024 Mar 26;14:7160. doi: 10.1038/s41598-024-56810-y (PMC10965975; doi:10.1038/s41598-024-56810-y)
Supplement: Supplementary file 1 — Supplementary Information 1. [file 41598_2024_56810_MOESM1_ESM.zip › Code/5-Data_Cross_Validating_Record_Linking_Algo.R]

# This code evaluates record-linkage algorithm for capture-recapture analysis for PSE on HRP namibia
# Part 2: extract dataset for manual review

# Author: Dr Francois Rerolle for Dr Jennifer Smith
# Date: Fall 2021

# Clear wd
rm(list=ls())

## Set seed
set.seed(seed = 13536)

# Import packages
library(tidyverse)
library(Rcapture)
require(SparseMSE)

# Setwd
setwd("/Users/francoisrerolle/Desktop/AutoEntrepreneur/Jenny/Capture Recapture/Data/Cleaned")

#################
### Load data ###
#################
load("HRP_Namibia_Standardized_CV.RData")

scenarios <- colnames(HRP_Namibia_Standardized_CV)[3:26]
# scenarios <- setdiff(scenarios, c("Linked_ID_313", "Linked_ID_323", "Linked_ID_333", "Linked_ID_314", "Linked_ID_324", "Linked_ID_334"))

scenarios_2 <- matrix(data = NA, nrow = length(scenarios), ncol = length(scenarios), dimnames = list(scenarios, scenarios))

for(i in 1:length(scenarios)){
  for(j in 1:length(scenarios)){
    scenarios_2[i,j] <- sum(HRP_Namibia_Standardized_CV[,scenarios[i]] != HRP_Namibia_Standardized_CV[,scenarios[j]])
  }
}


HRP_Namibia_Standardized_CV_Long <- (HRP_Namibia_Standardized_CV
                                     %>% pivot_longer(cols = grep(x = colnames(HRP_Namibia_Standardized_CV), pattern = "Linked_ID", value = T),
                                                      names_to = "Scenario",
                                                      values_to = "Linked_ID")
                                     )

HRP_Namibia_Standardized_CV_Long_Mathes_To_Evaluate <- (HRP_Namibia_Standardized_CV_Long
                                                        %>% group_by(ID)
                                                        %>% mutate(aa = n_distinct(Linked_ID))
                                                        %>% filter(aa > 1)
                                                        %>% distinct(Linked_ID)
                                                        )

# Randomly sample a subset to evaluate
set.seed(1234567890)
HRP_Namibia_Standardized_CV_Long_Mathes_To_Evaluate_Subset <- (HRP_Namibia_Standardized_CV_Long_Mathes_To_Evaluate
                                                               %>% filter(ID %in% sample(x = unique(HRP_Namibia_Standardized_CV_Long_Mathes_To_Evaluate$ID), size = 100))
                                                               )


########
# Save #
########
setwd("/Users/francoisrerolle/Desktop/AutoEntrepreneur/Jenny/Capture Recapture/Data/Cleaned")
save(file="HRP_Namibia_Standardized_CV_Long_Mathes_To_Evaluate_Subset.RData", HRP_Namibia_Standardized_CV_Long_Mathes_To_Evaluate_Subset) # Save an Rdata file to conserve data cleaning/management features
write.csv(HRP_Namibia_Standardized_CV_Long_Mathes_To_Evaluate_Subset, file = "HRP_Namibia_Standardized_CV_Long_Mathes_To_Evaluate_Subset.csv", row.names = F) # Save an excel file for easy visualization

save(file="HRP_Namibia_Standardized_CV_Long.RData", HRP_Namibia_Standardized_CV_Long) # Save an Rdata file to conserve data cleaning/management features
