# Supplementary material for: Estimating the size of populations at risk for malaria: a case study in cattle herders and agricultural workers in Northern Namibia
Source: Sci Rep. 2024 Mar 26;14:7160. doi: 10.1038/s41598-024-56810-y (PMC10965975; doi:10.1038/s41598-024-56810-y)
Supplement: Supplementary file 1 — Supplementary Information 1. [file 41598_2024_56810_MOESM1_ESM.zip › Code/9-PSE_Study_Area.R]

# The code plots study area for Namibia PSE analysis

# Date: July 2023
# Author: Dr Francois Rerolle for Dr Jennifer Smith

# Clear wd
rm(list=ls())

# Import packages
library(readxl)
library(sf)
library(tidyverse)
library(raster)
library(leaflet)

# Setwd
setwd("/Users/francois/Library/CloudStorage/Box-Box/Files to be restored/Desktop/AutoEntrepreneur/Jenny/Covariates extraction main analysis")

###################
### Import data ###
###################

### HFCA Shapefiles
HealthCatchments_Zambezi <- read_sf(dsn = "Data/Shapefiles/HealthCatchments_Zambezi", layer = "HealthCatchments_Zambezi")
HealthCatchments_OHA <- read_sf(dsn = "Data/Shapefiles/HealthCatchments_OHA", layer = "catchments2_OHA")


## Restrict to HHCA in study
# Zambezi
HCCA_shapefiles_Z <- (HealthCatchments_Zambezi 
                      %>% filter(NAME %in% c("Choi Clinic",
                                             "Kasheshe Clinic",
                                             "Sibinda Health Centre",
                                             "Masokotwane Clinic",
                                             "Sangwali Health Centre",
                                             "Sesheke Clinic"))
                      %>% mutate(HCCA = factor(NAME,
                                               levels = c("Choi Clinic",
                                                          "Kasheshe Clinic",
                                                          "Sibinda Health Centre",
                                                          "Masokotwane Clinic",
                                                          "Sangwali Health Centre",
                                                          "Sesheke Clinic"),
                                               labels = c("Choi",
                                                          "Kasheshe",
                                                          "Sibbinda",
                                                          "Masokotwane",
                                                          "Sangwali",
                                                          "Sesheke")
                      ))
                      %>% dplyr::select(HCCA)
)

# Ohangwena 
HCCA_shapefiles_O <- (HealthCatchments_OHA
                      %>% filter(ID %in% c("25", "72"))
                      %>% mutate(HCCA = factor(ID,
                                               levels = c("25",
                                                          "72"),
                                               labels = c("Omboloka",
                                                          "Olukula")
                      ))
                      %>% dplyr::select(HCCA)
)


## Namibia Boundary
Nam_Adm <- raster::getData("GADM", country="NAM",level=0)
Nam_Adm_1 <- raster::getData("GADM", country="NAM",level=1)
Ohangwena <- Nam_Adm_1[Nam_Adm_1$NAME_1 == "Ohangwena",]
Zambezi <- Nam_Adm_1[Nam_Adm_1$NAME_1 == "Zambezi",]

# Append together
HCCA_shapefiles <- (rbind(HCCA_shapefiles_Z,
                          HCCA_shapefiles_O)
                    %>% mutate(Intervention_Area = (HCCA %in% c("Omboloka", "Masokotwane", "Sangwali", "Sesheke")))
)

cbbPalette <- c("#E69F00", "#009E73") # Color blind friendly palette

factpal <- colorFactor(palette = cbbPalette, HCCA_shapefiles$Intervention_Area, reverse = F)

map <- leaflet() %>%
  addProviderTiles(providers$Esri.WorldGrayCanvas) %>%
  addPolygons(data = Nam_Adm,
              color = "grey",
              weight = 5,
              fillOpacity = 0) %>%
  addPolygons(data = Ohangwena,
              color = "black",
              weight = 5,
              fillOpacity = 0) %>%
  addPolygons(data = Zambezi,
              color = "black",
              weight = 5,
              fillOpacity = 0) %>%
  addPolygons(data = HCCA_shapefiles,
              color = ~factpal(Intervention_Area),
              fillOpacity = 0.8) %>%
  addLegend(colors = cbbPalette,
            labels = c("Control area", "Intervention area"),
            opacity = 1,
            title = "HFCA",
            position = "bottomright")

map
