# Supplementary material for: Estimating the size of populations at risk for malaria: a case study in cattle herders and agricultural workers in Northern Namibia
Source: Sci Rep. 2024 Mar 26;14:7160. doi: 10.1038/s41598-024-56810-y (PMC10965975; doi:10.1038/s41598-024-56810-y)
Supplement: Supplementary file 1 — Supplementary Information 1. [file 41598_2024_56810_MOESM1_ESM.zip › Code/7-Data_Analysis_Capture_Recapture.R]

# This code performs capture-recapture analysis for PSE on HRP namibia

# Author: Dr Francois Rerolle for Dr Jennifer Smith
# Date: Fall 2021

# Clear wd
rm(list=ls())

## Set seed
set.seed(seed = 13536)

# Import packages
library(tidyverse)
library(Rcapture)
require(SparseMSE)

# Setwd
setwd("/Users/francoisrerolle/Desktop/AutoEntrepreneur/Jenny/Capture Recapture/Data/Cleaned")
setwd("/Users/francois/Library/CloudStorage/Box-Box/Files to be restored/Desktop/AutoEntrepreneur/Jenny/Capture Recapture/Data/Cleaned")

#################
### Load data ###
#################
# load("HRP_Namibia_Final_Record_Linked.RData")
# load("HRP_Namibia_Final_Record_Linked_2gram_3radius.RData")
load("HRP_Namibia_Final_Record_Linked_2gram_2radius_3chars.RData")
# load("HRP_Namibia_Final_Record_Linked_2gram_3radius_3chars.RData")
# load("HRP_Namibia_Final_Record_Linked_2gram_4radius_3chars.RData")
# load("HRP_Namibia_Final_Record_Linked_2gram_1radius_4chars.RData")

## Format data for capture-recapture analysis
HRP_Namibia_Final <- (HRP_Namibia_Final_11
                      %>% mutate(Baseline = str_count(paste0(" ", Linked_ID), '\\sBaseline'),
                                 Endline = str_count(paste0(" ", Linked_ID), '\\sEndline'),
                                 Intervention = str_count(paste0(" ", Linked_ID), '\\sIntervention'),
                                 RACD = str_count(paste0(" ", Linked_ID), '\\sRACD')
                                 )
                      %>% mutate(Intervention_Area = (HCCA %in% c("Omboloka", "Masokotwane", "Sangwali", "Sesheke")))
                      %>% mutate(Intervention_RACD = replace(Intervention, RACD == 1, 1))
                      # %>% filter(Region == "Ohangwena")
                      # %>% filter(Region == "Zambezi")
                      # %>% filter(HCCA == "Omboloka")
                      # %>% filter(HCCA %in% c("Masokotwane", "Sesheke", "Sangwali"))
                      %>% ungroup()
                      )

HRP_Namibia_Final <- (HRP_Namibia_Final
                      %>% filter(Region == "Zambezi")
                      # %>% filter(Region == "Ohangwena")
                      # %>% filter(Occupation == "Cattle herder")
                      %>% filter(Occupation == "Agricultural worker")
                      %>% filter(Intervention_Area)
)
X = HRP_Namibia_Final[,c("Baseline", "Intervention", "RACD", "Endline")]

##################
##### Models #####
##################
# Contingency table
contingency_table <- (HRP_Namibia_Final[,c("Baseline", "Endline", "Intervention", "RACD")]
                      %>% group_by(Baseline, Endline, Intervention, RACD)
                      %>% summarise(Frequency = n())
                      )

# # Check sparsity issues
SparseMSE::checkallmodels(zdat = contingency_table)
# SparseMSE::estimatepopulation(zdat = as.matrix(contingency_table))


# Venn diagram
library(VennDiagram)
x <- list(
  Baseline = HRP_Namibia_Final %>% mutate(ID = paste0("ID_",row_number())) %>% filter(Baseline == 1) %>% dplyr::select(ID) %>% as_vector(),
  Endline = HRP_Namibia_Final %>% mutate(ID = paste0("ID_",row_number())) %>% filter(Endline == 1) %>% dplyr::select(ID) %>% as_vector(),
  Intervention = HRP_Namibia_Final %>% mutate(ID = paste0("ID_",row_number())) %>% filter(Intervention == 1) %>% dplyr::select(ID) %>% as_vector(),
  RACD = HRP_Namibia_Final %>% mutate(ID = paste0("ID_",row_number())) %>% filter(RACD == 1) %>% dplyr::select(ID) %>% as_vector()
)

setwd("/Users/francoisrerolle/Desktop/AutoEntrepreneur/Jenny/Capture Recapture")
venn.diagram(x,
             filename = "venn-4-dimensions.png",
             fill = c("#999999", "#E69F00", "#56B4E9", "#009E73"))

# Table 9
# aa <- closedp(X = HRP_Namibia_Final[,c("Baseline", "Endline", "Intervention", "RACD")])
# View(aa$results)
# aa

# descriptive(HRP_Namibia_Final[,c("Baseline", "Endline", "Intervention", "RACD")])
# xx <- uifit(closedp(X = HRP_Namibia_Final[,c("Baseline", "Endline", "Intervention", "RACD")]))
# xx$predicted
boxplot(closedp(X = HRP_Namibia_Final[,c("Baseline", "Endline", "Intervention", "RACD")]))


closedp(X = HRP_Namibia_Final[,c("Baseline", "Endline", "Intervention", "RACD")])
closedp(X = HRP_Namibia_Final[,c("Baseline", "Intervention")])
closedp(X = HRP_Namibia_Final[,c("Baseline", "Endline", "Intervention")])
closedpMS.t(HRP_Namibia_Final[,c("Baseline", "Endline", "Intervention", "RACD")], maxorder = 2) # Interactions between list 1 and 2, 1 and 3, 2 and 3 "[12,13,23,4]" yielded the best fit 
closedpMS.t(HRP_Namibia_Final[,c("Baseline", "Endline", "Intervention", "RACD")], h = "Chao")
closedpMS.t(HRP_Namibia_Final[,c("Baseline", "Endline", "Intervention", "RACD")], h = "Poisson")
plot(x = closedpMS.t(HRP_Namibia_Final[,c("Baseline", "Endline", "Intervention", "RACD")], h = "Poisson", maxorder = 2))
closedpMS.t(HRP_Namibia_Final[,c("Baseline", "Endline", "Intervention", "RACD")], h = "Darroch")
plot(x=closedpMS.t(HRP_Namibia_Final[,c("Baseline", "Endline", "Intervention", "RACD")], h = "Darroch", maxorder = 2))
closedpMS.t(HRP_Namibia_Final[,c("Baseline", "Endline", "Intervention", "RACD")], h = "Gamma")
closedpMS.t(HRP_Namibia_Final[,c("Baseline", "Endline", "Intervention")])
closedpMS.t(HRP_Namibia_Final[,c("Baseline", "Intervention", "RACD")])
closedpMS.t(HRP_Namibia_Final[,c("Baseline", "Endline", "RACD")])

getAllModels(t = 4)

# Heterogeneity
plot(descriptive(X = HRP_Namibia_Final[,c("Baseline", "Endline", "Intervention", "RACD")]))
plot(descriptive(X = HRP_Namibia_Final[,c("Baseline", "Intervention", "RACD", "Endline")]))
plot(descriptive(X = HRP_Namibia_Final[,c("Baseline", "Intervention", "Endline")]))

# CI
closedpCI.t(X = HRP_Namibia_Final[,c("Baseline", "Endline", "Intervention", "RACD")], m = "M0")
aa <- closedpCI.t(X = HRP_Namibia_Final[,c("Baseline", "Endline", "Intervention", "RACD")], m = "Mt")
closedpCI.t(X = HRP_Namibia_Final[,c("Baseline", "Endline", "Intervention", "RACD")], mX = "[12,13,23,4]")
aa <- closedpCI.t(X = HRP_Namibia_Final[,c("Baseline", "Endline", "Intervention", "RACD")], mX = "[12,3,4]")
closedpCI.t(X = HRP_Namibia_Final[,c("Baseline", "Endline", "Intervention", "RACD")], mX = "[13,14,2]", h = "Poisson")

# Open model
openp(X = HRP_Namibia_Final[,c("Baseline", "Intervention", "RACD", "Endline")])
openp(X = HRP_Namibia_Final[,c("Baseline", "RACD", "Intervention", "Endline")])
openp(X = HRP_Namibia_Final[,c("Baseline", "Intervention", "Endline")])
openp(X = HRP_Namibia_Final[,c("Baseline", "Intervention_RACD", "Endline")])
c(openp(X = HRP_Namibia_Final[,c("Baseline", "Intervention", "RACD", "Endline")])$Ntot[1] - 1.96 * openp(X = HRP_Namibia_Final[,c("Baseline", "Intervention", "RACD", "Endline")])$Ntot[2],
  openp(X = HRP_Namibia_Final[,c("Baseline", "Intervention", "RACD", "Endline")])$Ntot[1],
  openp(X = HRP_Namibia_Final[,c("Baseline", "Intervention", "RACD", "Endline")])$Ntot[1] + 1.96 * openp(X = HRP_Namibia_Final[,c("Baseline", "Intervention", "RACD", "Endline")])$Ntot[2])


### Ohangwena
HRP_Namibia_Final_O <- (HRP_Namibia_Final
                        %>% filter(Region == "Ohangwena")
                        )

## 4 sources
# need for heterogeneity? Not evident
closedp(X = HRP_Namibia_Final_O[,c("Baseline", "Endline", "Intervention", "RACD")])
plot(descriptive(X = HRP_Namibia_Final_O[,c("Baseline", "Endline", "Intervention", "RACD")]))
# need for list dependency?
closedpMS.t(HRP_Namibia_Final_O[,c("Baseline", "Endline", "Intervention", "RACD")])
closedpMS.t(HRP_Namibia_Final_O[,c("Baseline", "Endline", "Intervention", "RACD")], h = "Poisson") # Better fit without h models
# Final estimate
closedpCI.t(X = HRP_Namibia_Final_O[,c("Baseline", "Endline", "Intervention", "RACD")], mX = "[13,34,2]", h = "Poisson")

## 3 sources Baseline, Endline, Intervention
# need for heterogeneity? Probably
closedp(X = HRP_Namibia_Final_O[,c("Baseline", "Endline", "Intervention")])
plot(descriptive(X = HRP_Namibia_Final_O[,c("Baseline", "Endline", "Intervention")]))
# need for list dependency?
closedpMS.t(HRP_Namibia_Final_O[,c("Baseline", "Endline", "Intervention")])
closedpMS.t(HRP_Namibia_Final_O[,c("Baseline", "Endline", "Intervention")], h = "Poisson") # Better fit with h models
# Final estimate
closedpCI.t(X = HRP_Namibia_Final_O[,c("Baseline", "Endline", "Intervention")], mX = "[23,1]", h = "Poisson")

## 3 sources Baseline, RACD, Intervention
# need for heterogeneity? Not evident
closedp(X = HRP_Namibia_Final_O[,c("Baseline", "RACD", "Intervention")])
plot(descriptive(X = HRP_Namibia_Final_O[,c("Baseline", "RACD", "Intervention")]))
# need for list dependency?
closedpMS.t(HRP_Namibia_Final_O[,c("Baseline", "RACD", "Intervention")])
closedpMS.t(HRP_Namibia_Final_O[,c("Baseline", "RACD", "Intervention")], h = "Poisson") # Better fit without h models
# Final estimate
closedpCI.t(X = HRP_Namibia_Final_O[,c("Baseline", "RACD", "Intervention")], mX = "[12,23]")

## 3 sources Baseline, Endline, RACD
# need for heterogeneity? Not evident
closedp(X = HRP_Namibia_Final_O[,c("Baseline", "Endline", "RACD")])
plot(descriptive(X = HRP_Namibia_Final_O[,c("Baseline", "Endline", "RACD")]))
# need for list dependency?
closedpMS.t(HRP_Namibia_Final_O[,c("Baseline", "Endline", "RACD")])
closedpMS.t(HRP_Namibia_Final_O[,c("Baseline", "Endline", "RACD")], h = "Poisson") # Better fit without h models
# Final estimate
closedpCI.t(X = HRP_Namibia_Final_O[,c("Baseline", "Endline", "RACD")], mX = "[13,23]")

## 3 sources Intervention, Endline, RACD
# need for heterogeneity? Not evident
closedp(X = HRP_Namibia_Final_O[,c("Intervention", "Endline", "RACD")])
plot(descriptive(X = HRP_Namibia_Final_O[,c("Intervention", "Endline", "RACD")]))
# need for list dependency?
closedpMS.t(HRP_Namibia_Final_O[,c("Intervention", "Endline", "RACD")])
closedpMS.t(HRP_Namibia_Final_O[,c("Intervention", "Endline", "RACD")], h = "Poisson") # Better fit without h models
# Final estimate
closedpCI.t(X = HRP_Namibia_Final_O[,c("Intervention", "Endline", "RACD")], mX = "[13,23]")

## 2 sources Baseline, Endline
# No heterogeneity can be modeled with 2 sources
closedp(X = HRP_Namibia_Final_O[,c("Baseline", "Endline")])
# Final estimate
closedpCI.0(X = HRP_Namibia_Final_O[,c("Baseline", "Endline")])

## 2 sources Baseline, Intervention 
# No heterogeneity can be modeled with 2 sources
closedp(X = HRP_Namibia_Final_O[,c("Baseline", "Intervention")])
# Final estimate
closedpCI.0(X = HRP_Namibia_Final_O[,c("Baseline", "Intervention")])

# Open 4 sources
openp(X = HRP_Namibia_Final_O[,c("Baseline", "Intervention", "RACD", "Endline")])

# Open 3 sources
openp(X = HRP_Namibia_Final_O[,c("Baseline", "Intervention", "Endline")])

############################################################################################################
### Zambezi
HRP_Namibia_Final_Z <- (HRP_Namibia_Final
                        %>% filter(Region == "Zambezi")
)

## 4 sources
# need for heterogeneity? Not evident
closedp(X = HRP_Namibia_Final_Z[,c("Baseline", "Endline", "Intervention", "RACD")])
plot(descriptive(X = HRP_Namibia_Final_Z[,c("Baseline", "Endline", "Intervention", "RACD")]))
# need for list dependency?
closedpMS.t(HRP_Namibia_Final_Z[,c("Baseline", "Endline", "Intervention", "RACD")])
closedpMS.t(HRP_Namibia_Final_Z[,c("Baseline", "Endline", "Intervention", "RACD")], h = "Darroch") # Better fit without h models
# Final estimate
closedpCI.t(X = HRP_Namibia_Final_Z[,c("Baseline", "Endline", "Intervention", "RACD")], mX = "[12,13,23,4]")

## 3 sources Baseline, Endline, Intervention
# need for heterogeneity? Probably
closedp(X = HRP_Namibia_Final_Z[,c("Baseline", "Endline", "Intervention")])
plot(descriptive(X = HRP_Namibia_Final_Z[,c("Baseline", "Endline", "Intervention")]))
# need for list dependency?
closedpMS.t(HRP_Namibia_Final_Z[,c("Baseline", "Endline", "Intervention")])
closedpMS.t(HRP_Namibia_Final_Z[,c("Baseline", "Endline", "Intervention")], h = "Poisson") # Better fit with h models
# Final estimate
closedpCI.t(X = HRP_Namibia_Final_Z[,c("Baseline", "Endline", "Intervention")], mX = "[13,2]", h = "Poisson")
closedpCI.t(X = HRP_Namibia_Final_Z[,c("Baseline", "Endline", "Intervention")], mX = "[12,13]", h = "Poisson")

## 3 sources Baseline, RACD, Intervention
# need for heterogeneity? Not evident
closedp(X = HRP_Namibia_Final_Z[,c("Baseline", "RACD", "Intervention")])
plot(descriptive(X = HRP_Namibia_Final_Z[,c("Baseline", "RACD", "Intervention")]))
# need for list dependency?
closedpMS.t(HRP_Namibia_Final_Z[,c("Baseline", "RACD", "Intervention")])
closedpMS.t(HRP_Namibia_Final_Z[,c("Baseline", "RACD", "Intervention")], h = "Poisson") # Better fit without h models
# Final estimate
closedpCI.t(X = HRP_Namibia_Final_Z[,c("Baseline", "RACD", "Intervention")], mX = "[13,2]")

## 3 sources Baseline, Endline, RACD
# need for heterogeneity? Not evident
closedp(X = HRP_Namibia_Final_Z[,c("Baseline", "Endline", "RACD")])
plot(descriptive(X = HRP_Namibia_Final_Z[,c("Baseline", "Endline", "RACD")]))
# need for list dependency?
closedpMS.t(HRP_Namibia_Final_Z[,c("Baseline", "Endline", "RACD")])
closedpMS.t(HRP_Namibia_Final_Z[,c("Baseline", "Endline", "RACD")], h = "Poisson") # Better fit without h models
# Final estimate
closedpCI.t(X = HRP_Namibia_Final_Z[,c("Baseline", "Endline", "RACD")], mX = "[12,3]")

## 3 sources Intervention, Endline, RACD
# need for heterogeneity? Not evident
closedp(X = HRP_Namibia_Final_Z[,c("Intervention", "Endline", "RACD")])
plot(descriptive(X = HRP_Namibia_Final_Z[,c("Intervention", "Endline", "RACD")]))
# need for list dependency?
closedpMS.t(HRP_Namibia_Final_Z[,c("Intervention", "Endline", "RACD")])
closedpMS.t(HRP_Namibia_Final_Z[,c("Intervention", "Endline", "RACD")], h = "Poisson") # Better fit without h models
# Final estimate
closedpCI.t(X = HRP_Namibia_Final_Z[,c("Intervention", "Endline", "RACD")], mX = "[12,3]")

## 2 sources Baseline, Endline
# No heterogeneity can be modeled with 2 sources
closedp(X = HRP_Namibia_Final_Z[,c("Baseline", "Endline")])
# Final estimate
closedpCI.0(X = HRP_Namibia_Final_Z[,c("Baseline", "Endline")])

## 2 sources Baseline, Intervention 
# No heterogeneity can be modeled with 2 sources
closedp(X = HRP_Namibia_Final_Z[,c("Baseline", "Intervention")])
# Final estimate
closedpCI.t(X = HRP_Namibia_Final_Z[,c("Baseline", "Intervention")])
closedpCI.0(X = HRP_Namibia_Final_Z[,c("Baseline", "Intervention")])

# Open 4 sources
openp(X = HRP_Namibia_Final_Z[,c("Baseline", "Intervention", "RACD", "Endline")])

# Open 3 sources
openp(X = HRP_Namibia_Final_Z[,c("Baseline", "Intervention", "Endline")])
