# Supplementary material for: Estimating the size of populations at risk for malaria: a case study in cattle herders and agricultural workers in Northern Namibia
Source: Sci Rep. 2024 Mar 26;14:7160. doi: 10.1038/s41598-024-56810-y (PMC10965975; doi:10.1038/s41598-024-56810-y)
Supplement: Supplementary file 1 — Supplementary Information 1. [file 41598_2024_56810_MOESM1_ESM.zip › Code/8-Data_Analysis_Capture_Recapture_Sensitivity_Analysis.R]

# This code performs capture-recapture analysis for PSE on HRP namibia

# Author: Dr Francois Rerolle for Dr Jennifer Smith
# Date: Fall 2021

# Clear wd
rm(list=ls())

## Set seed
set.seed(seed = 13536)

# Import packages
library(tidyverse)
library(Rcapture)
require(SparseMSE)
library(readxl)

# Setwd
setwd("/Users/francoisrerolle/Desktop/AutoEntrepreneur/Jenny/Capture Recapture")

#################
### Load data ###
#################
PSE_Namibia_results_to_fill <- read_excel("Results/PSE_Namibia_results_to_fill.xlsx", col_names = FALSE)
load("Data/Cleaned/HRP_Namibia_Final_Record_Linked_2gram_2radius_3chars.RData")
HRP_Namibia_Final_223 <- HRP_Namibia_Final_11
load("Data/Cleaned/HRP_Namibia_Final_Record_Linked_2gram_3radius_3chars.RData")
HRP_Namibia_Final_233 <- HRP_Namibia_Final_11
load("Data/Cleaned/HRP_Namibia_Final_Record_Linked_2gram_4radius_3chars.RData")
HRP_Namibia_Final_243 <- HRP_Namibia_Final_11
load("Data/Cleaned/HRP_Namibia_Final_Record_Linked_2gram_1radius_4chars.RData")
HRP_Namibia_Final_214 <- HRP_Namibia_Final_11

HRP_Namibia_Final_List <- list(HRP_Namibia_Final_223, HRP_Namibia_Final_233, HRP_Namibia_Final_243, HRP_Namibia_Final_214)

for(i in 1:4){
  if(i==1){r=2; c =3}
  if(i==2){r=2; c =10}
  if(i==3){r=12; c =3}
  if(i==4){r=12; c =10}
  
  HRP_Namibia_Final <- (HRP_Namibia_Final_List[[i]]
                        %>% mutate(Baseline = str_count(paste0(" ", Linked_ID), '\\sBaseline'),
                                   Endline = str_count(paste0(" ", Linked_ID), '\\sEndline'),
                                   Intervention = str_count(paste0(" ", Linked_ID), '\\sIntervention'),
                                   RACD = str_count(paste0(" ", Linked_ID), '\\sRACD')
                        )
                        %>% mutate(Intervention_Area = (HCCA %in% c("Omboloka", "Masokotwane", "Sangwali", "Sesheke")))
                        %>% mutate(Intervention_RACD = replace(Intervention, RACD == 1, 1))
                        %>% ungroup()
                        %>% filter(Intervention_Area)
                        )

HRP_Namibia_Final_Ohangwena <- (HRP_Namibia_Final
                                %>% filter(Region == "Ohangwena")
                                )

HRP_Namibia_Final_Zambezi_CH <- (HRP_Namibia_Final
                                %>% filter(Region == "Zambezi")
                                %>% filter(Occupation == "Cattle herder")
                                )

HRP_Namibia_Final_Zambezi_AW <- (HRP_Namibia_Final
                                 %>% filter(Region == "Zambezi")
                                 %>% filter(Occupation == "Agricultural worker")
                                 )

##################
##### Models #####
##################
# Closed model
PSE_Namibia_results_to_fill[r, c] <- paste0(round(closedpCI.t(X = HRP_Namibia_Final_Ohangwena[,c("Baseline", "Endline", "Intervention", "RACD")], mX = "[13,34,2]", h = "Poisson")$results[1], digits = 0), " [", round(closedpCI.t(X = HRP_Namibia_Final_Ohangwena[,c("Baseline", "Endline", "Intervention", "RACD")], mX = "[13,34,2]", h = "Poisson")$results[1] - 1.96 * closedpCI.t(X = HRP_Namibia_Final_Ohangwena[,c("Baseline", "Endline", "Intervention", "RACD")], mX = "[13,34,2]", h = "Poisson")$results[2], digits = 0), "; ", round(closedpCI.t(X = HRP_Namibia_Final_Ohangwena[,c("Baseline", "Endline", "Intervention", "RACD")], mX = "[13,34,2]", h = "Poisson")$results[1] + 1.96 * closedpCI.t(X = HRP_Namibia_Final_Ohangwena[,c("Baseline", "Endline", "Intervention", "RACD")], mX = "[13,34,2]", h = "Poisson")$results[2], digits = 0), "]")
PSE_Namibia_results_to_fill[r+1, c] <- paste0(round(closedpCI.t(X = HRP_Namibia_Final_Ohangwena[,c("Baseline", "Endline", "Intervention", "RACD")], mX = "[13,34,2]", h = "Poisson")$fit$aic, digits = 1))
PSE_Namibia_results_to_fill[r+2, c] <- "Mth [BI,IR]"

PSE_Namibia_results_to_fill[r, c+1] <- paste0(round(closedpCI.t(X = HRP_Namibia_Final_Zambezi_CH[,c("Baseline", "Endline", "Intervention", "RACD")], mX = "[13,14,2]", h = "Poisson")$results[1], digits = 0), " [", round(closedpCI.t(X = HRP_Namibia_Final_Zambezi_CH[,c("Baseline", "Endline", "Intervention", "RACD")], mX = "[13,14,2]", h = "Poisson")$results[1] - 1.96 * closedpCI.t(X = HRP_Namibia_Final_Zambezi_CH[,c("Baseline", "Endline", "Intervention", "RACD")], mX = "[13,14,2]", h = "Poisson")$results[2], digits = 0), "; ", round(closedpCI.t(X = HRP_Namibia_Final_Zambezi_CH[,c("Baseline", "Endline", "Intervention", "RACD")], mX = "[13,14,2]", h = "Poisson")$results[1] + 1.96 * closedpCI.t(X = HRP_Namibia_Final_Zambezi_CH[,c("Baseline", "Endline", "Intervention", "RACD")], mX = "[13,14,2]", h = "Poisson")$results[2], digits = 0), "]")
PSE_Namibia_results_to_fill[r+1, c+1] <- paste0(round(closedpCI.t(X = HRP_Namibia_Final_Zambezi_CH[,c("Baseline", "Endline", "Intervention", "RACD")], mX = "[13,14,2]", h = "Poisson")$fit$aic, digits = 1))
PSE_Namibia_results_to_fill[r+2, c+1] <- "Mth [BI,BR]"

PSE_Namibia_results_to_fill[r, c+2] <- paste0(round(closedpCI.t(X = HRP_Namibia_Final_Zambezi_AW[,c("Baseline", "Endline", "Intervention", "RACD")], mX = "[13,14,2]", h = "Poisson")$results[1], digits = 0), " [", round(closedpCI.t(X = HRP_Namibia_Final_Zambezi_AW[,c("Baseline", "Endline", "Intervention", "RACD")], mX = "[13,14,2]", h = "Poisson")$results[1] - 1.96 * closedpCI.t(X = HRP_Namibia_Final_Zambezi_AW[,c("Baseline", "Endline", "Intervention", "RACD")], mX = "[13,14,2]", h = "Poisson")$results[2], digits = 0), "; ", round(closedpCI.t(X = HRP_Namibia_Final_Zambezi_AW[,c("Baseline", "Endline", "Intervention", "RACD")], mX = "[13,14,2]", h = "Poisson")$results[1] + 1.96 * closedpCI.t(X = HRP_Namibia_Final_Zambezi_AW[,c("Baseline", "Endline", "Intervention", "RACD")], mX = "[13,14,2]", h = "Poisson")$results[2], digits = 0), "]")
PSE_Namibia_results_to_fill[r+1, c+2] <- paste0(round(closedpCI.t(X = HRP_Namibia_Final_Zambezi_AW[,c("Baseline", "Endline", "Intervention", "RACD")], mX = "[13,14,2]", h = "Poisson")$fit$aic, digits = 1))
PSE_Namibia_results_to_fill[r+2, c+2] <- "Mth [BI,BR]"

# Open model
PSE_Namibia_results_to_fill[r+3, c] <- paste0(round(openp(X = HRP_Namibia_Final_Ohangwena[,c("Baseline", "Intervention", "RACD", "Endline")])$Ntot[1], digits = 0), " [", round(openp(X = HRP_Namibia_Final_Ohangwena[,c("Baseline", "Intervention", "RACD", "Endline")])$Ntot[1] - 1.96 * openp(X = HRP_Namibia_Final_Ohangwena[,c("Baseline", "Intervention", "RACD", "Endline")])$Ntot[2], digits = 0), "; ", round(openp(X = HRP_Namibia_Final_Ohangwena[,c("Baseline", "Intervention", "RACD", "Endline")])$Ntot[1] + 1.96 * openp(X = HRP_Namibia_Final_Ohangwena[,c("Baseline", "Intervention", "RACD", "Endline")])$Ntot[2], digits = 0), "]")
PSE_Namibia_results_to_fill[r+4, c] <- paste0(round(openp(X = HRP_Namibia_Final_Ohangwena[,c("Baseline", "Intervention", "RACD", "Endline")])$model.fit[3], digits = 1))
PSE_Namibia_results_to_fill[r+5, c] <- paste0(round(openp(X = HRP_Namibia_Final_Ohangwena[,c("Baseline", "Intervention", "RACD", "Endline")])$survivals[1,1], digits = 2), " [", round(openp(X = HRP_Namibia_Final_Ohangwena[,c("Baseline", "Intervention", "RACD", "Endline")])$survivals[1,1] - 1.96 * openp(X = HRP_Namibia_Final_Ohangwena[,c("Baseline", "Intervention", "RACD", "Endline")])$survivals[1,2], digits = 2), "; ", round(openp(X = HRP_Namibia_Final_Ohangwena[,c("Baseline", "Intervention", "RACD", "Endline")])$survivals[1,1] + 1.96 * openp(X = HRP_Namibia_Final_Ohangwena[,c("Baseline", "Intervention", "RACD", "Endline")])$survivals[1,2], digits = 2), "]")

PSE_Namibia_results_to_fill[r+3, c+1] <- paste0(round(openp(X = HRP_Namibia_Final_Zambezi_CH[,c("Baseline", "Intervention", "RACD", "Endline")])$Ntot[1], digits = 0), " [", round(openp(X = HRP_Namibia_Final_Zambezi_CH[,c("Baseline", "Intervention", "RACD", "Endline")])$Ntot[1] - 1.96 * openp(X = HRP_Namibia_Final_Zambezi_CH[,c("Baseline", "Intervention", "RACD", "Endline")])$Ntot[2], digits = 0), "; ", round(openp(X = HRP_Namibia_Final_Zambezi_CH[,c("Baseline", "Intervention", "RACD", "Endline")])$Ntot[1] + 1.96 * openp(X = HRP_Namibia_Final_Zambezi_CH[,c("Baseline", "Intervention", "RACD", "Endline")])$Ntot[2], digits = 0), "]")
PSE_Namibia_results_to_fill[r+4, c+1] <- paste0(round(openp(X = HRP_Namibia_Final_Zambezi_CH[,c("Baseline", "Intervention", "RACD", "Endline")])$model.fit[3], digits = 1))
PSE_Namibia_results_to_fill[r+5, c+1] <- paste0(round(openp(X = HRP_Namibia_Final_Zambezi_CH[,c("Baseline", "Intervention", "RACD", "Endline")])$survivals[1,1], digits = 2), " [", round(openp(X = HRP_Namibia_Final_Zambezi_CH[,c("Baseline", "Intervention", "RACD", "Endline")])$survivals[1,1] - 1.96 * openp(X = HRP_Namibia_Final_Zambezi_CH[,c("Baseline", "Intervention", "RACD", "Endline")])$survivals[1,2], digits = 2), "; ", round(openp(X = HRP_Namibia_Final_Zambezi_CH[,c("Baseline", "Intervention", "RACD", "Endline")])$survivals[1,1] + 1.96 * openp(X = HRP_Namibia_Final_Zambezi_CH[,c("Baseline", "Intervention", "RACD", "Endline")])$survivals[1,2], digits = 2), "]")

PSE_Namibia_results_to_fill[r+3, c+2] <- paste0(round(openp(X = HRP_Namibia_Final_Zambezi_AW[,c("Baseline", "Intervention", "RACD", "Endline")])$Ntot[1], digits = 0), " [", round(openp(X = HRP_Namibia_Final_Zambezi_AW[,c("Baseline", "Intervention", "RACD", "Endline")])$Ntot[1] - 1.96 * openp(X = HRP_Namibia_Final_Zambezi_AW[,c("Baseline", "Intervention", "RACD", "Endline")])$Ntot[2], digits = 0), "; ", round(openp(X = HRP_Namibia_Final_Zambezi_AW[,c("Baseline", "Intervention", "RACD", "Endline")])$Ntot[1] + 1.96 * openp(X = HRP_Namibia_Final_Zambezi_AW[,c("Baseline", "Intervention", "RACD", "Endline")])$Ntot[2], digits = 0), "]")
PSE_Namibia_results_to_fill[r+4, c+2] <- paste0(round(openp(X = HRP_Namibia_Final_Zambezi_AW[,c("Baseline", "Intervention", "RACD", "Endline")])$model.fit[3], digits = 1))
PSE_Namibia_results_to_fill[r+5, c+2] <- paste0(round(openp(X = HRP_Namibia_Final_Zambezi_AW[,c("Baseline", "Intervention", "RACD", "Endline")])$survivals[1,1], digits = 2), " [", round(openp(X = HRP_Namibia_Final_Zambezi_AW[,c("Baseline", "Intervention", "RACD", "Endline")])$survivals[1,1] - 1.96 * openp(X = HRP_Namibia_Final_Zambezi_AW[,c("Baseline", "Intervention", "RACD", "Endline")])$survivals[1,2], digits = 2), "; ", round(openp(X = HRP_Namibia_Final_Zambezi_AW[,c("Baseline", "Intervention", "RACD", "Endline")])$survivals[1,1] + 1.96 * openp(X = HRP_Namibia_Final_Zambezi_AW[,c("Baseline", "Intervention", "RACD", "Endline")])$survivals[1,2], digits = 2), "]")
}


########
# Save #
########
PSE_Namibia_results_filled <- PSE_Namibia_results_to_fill
setwd("/Users/francoisrerolle/Desktop/AutoEntrepreneur/Jenny/Capture Recapture/Results")
save(file="PSE_Namibia_results_filled.RData", PSE_Namibia_results_filled) # Save an Rdata file to conserve data cleaning/management features
write.csv(PSE_Namibia_results_filled, file = "PSE_Namibia_results_filled.csv", row.names = F, col.names = F) # Save an excel file for easy visualization
