# Supplementary material for: Estimating the size of populations at risk for malaria: a case study in cattle herders and agricultural workers in Northern Namibia
Source: Sci Rep. 2024 Mar 26;14:7160. doi: 10.1038/s41598-024-56810-y (PMC10965975; doi:10.1038/s41598-024-56810-y)
Supplement: Supplementary file 1 — Supplementary Information 1. [file 41598_2024_56810_MOESM1_ESM.zip › Code/1-Data_Cleaning_HRP_Namibia_Capture_Recapture.R]

# This code extract identifying information from Namibia HRP and produce data to be entered in open refine for standardization

# Author: Dr Francois Rerolle for Dr Jennifer Smith
# Date: Fall 2021

# Clear wd
rm(list=ls())

# Import packages
library(readxl)
library(tidyverse)

# Setwd
setwd("/Users/francoisrerolle/Desktop/AutoEntrepreneur/Jenny/Capture Recapture/Data/Raw")

#################
### Load data ###
#################
Baseline_Ohangwena <- read.csv("Baseline/Nam_Cross_Sectional_Ohangwena_2019_final.csv")
Baseline_Zambezi <- read.csv("Baseline/Nam_Cross_Sectional_Zambezi_2019_all_WithMissing_JLS.csv")
Endline_Ohangwena <- read.csv("Endline/Nam_Endline_Ohangwena_2020_final.csv")
Endline_Zambezi <- read.csv("Endline/Nam_Endline_Zambezi_2020_final.csv")
Intervention_Ohangwena <- read.csv("Intervention/Intervention_distribution_Ohangwena_all_BW.csv")
Intervention_Zambezi <- read.csv("Intervention/Nam_Intervention_distribution_Zambezi_all_BW_SC_JLS.csv")
RACD <- read_excel("RACD/RACD_all.xlsx")


####################
### Process data ###
####################
## Append all relevant data
HRP_Namibia <- rbind(Baseline_Ohangwena
                     %>% mutate(Survey = "Baseline",
                                Region = "Ohangwena",
                                HCCA = s2.s2_HCA_label,
                                Occupation = s1_occu_Label,
                                `Traditional name` = s3.s2_part_name,
                                `Christian name` = s3.s2_christian_name,
                                `Surname` = s3.s2_surname,
                                `Birth place` = s3.s2_birth_place,
                                `Birth order` = s3.s2_birth_number,
                                Worsite_ID = post_farm_id)
                     %>% select(Survey, Region, HCCA, Occupation, `Traditional name`, `Christian name`, `Surname`, `Birth order`, `Birth place`, Worsite_ID),
                     Baseline_Zambezi
                     %>% mutate(Survey = "Baseline",
                                Region = "Zambezi",
                                HCCA = s2s2_hca_label,
                                Occupation = s1_occu_label,
                                `Traditional name` = s3s2_part_name,
                                `Christian name` = s3s2_christian_name,
                                `Surname` = s3s2_surname,
                                `Birth place` = s3s2_birth_place,
                                `Birth order` = s3s2_birth_number,
                                Worsite_ID = site_id)
                     %>% select(Survey, Region, HCCA, `Traditional name`, Occupation, `Christian name`, `Surname`, `Birth order`, `Birth place`, Worsite_ID),
                     Endline_Ohangwena
                     %>% mutate(Survey = "Endline",
                                Region = "Ohangwena",
                                HCCA = s2.s2_HCA_label,
                                Occupation = s1_occu_Label,
                                `Traditional name` = s3.s2_part_name,
                                `Christian name` = s3.s2_christian_name,
                                `Surname` = s3.s2_surname,
                                `Birth place` = s3.s2_birth_place,
                                `Birth order` = s3.s2_birth_number,
                                Worsite_ID = s2.s2_post_farm_id)
                     %>% select(Survey, Region, HCCA, Occupation, `Traditional name`, `Christian name`, `Surname`, `Birth order`, `Birth place`, Worsite_ID),
                     Endline_Zambezi
                     %>% mutate(Survey = "Endline",
                                Region = "Zambezi",
                                HCCA = s2.s2_HCA_label,
                                Occupation = s1_occu_Label,
                                `Traditional name` = s3.s2_part_name,
                                `Christian name` = s3.s2_christian_name,
                                `Surname` = s3.s2_surname,
                                `Birth place` = s3.s2_birth_place,
                                `Birth order` = s3.s2_birth_number,
                                Worsite_ID = s2.s2_post_farm_id)
                     %>% select(Survey, Region, HCCA, `Traditional name`, Occupation, `Christian name`, `Surname`, `Birth order`, `Birth place`, Worsite_ID),
                     Intervention_Ohangwena
                     %>% mutate(Survey = "Intervention",
                                Region = "Ohangwena",
                                HCCA = "Omboloka",
                                Occupation = "Cattle herder",
                                `Traditional name` = s1s1_part_name,
                                `Christian name` = s1s1_christian_name,
                                `Surname` = s1s1_surname,
                                `Birth place` = s1s1_birth_place,
                                `Birth order` = s1s1_birth_number,
                                Worsite_ID = s1s1_post_farm_id)
                     %>% select(Survey, Region, HCCA, Occupation, `Traditional name`, `Christian name`, `Surname`, `Birth order`, `Birth place`, Worsite_ID),
                     Intervention_Zambezi
                     %>% mutate(Survey = "Intervention",
                                Region = "Zambezi",
                                HCCA = hca,
                                HCCA = replace(HCCA, HCCA == "3", "Masokotwane"),
                                HCCA = replace(HCCA, HCCA == "4", "Sangwali"),
                                HCCA = replace(HCCA, HCCA == "5", "Sesheke"),
                                Occupation = s1_occu_label,
                                `Traditional name` = s1s1_part_name,
                                `Christian name` = s1s1_christian_name,
                                `Surname` = s1s1_surname,
                                `Birth place` = s1s1_birth_place,
                                `Birth order` = s1s1_birth_number,
                                Worsite_ID = site_id)
                     %>% select(Survey, Region, HCCA, Occupation, `Traditional name`, `Christian name`, `Surname`, `Birth order`, `Birth place`, Worsite_ID),
                     RACD
                     %>% mutate(Survey = "RACD",
                                Region = s1region,
                                Region = replace(Region, Region == "1", "Zambezi"),
                                Region = replace(Region, Region == "2", "Ohangwena"),
                                HCCA = s1hca,
                                HCCA = replace(HCCA, HCCA == "1", "Omboloka"),
                                HCCA = replace(HCCA, HCCA == "2", "Olukula"),
                                HCCA = replace(HCCA, HCCA == "3", "Kasheshe"),
                                HCCA = replace(HCCA, HCCA == "4", "Sibbinda"),
                                HCCA = replace(HCCA, HCCA == "5", "Choi"),
                                HCCA = replace(HCCA, HCCA == "6", "Sesheke"),
                                HCCA = replace(HCCA, HCCA == "7", "Sangwali"),
                                HCCA = replace(HCCA, HCCA == "8", "Masokotwane"),
                                Occupation = occupation,
                                Occupation = replace(Occupation, Occupation == "1", "Agricultural worker"),
                                Occupation = replace(Occupation, Occupation == "2", "Cattle herder"),
                                Occupation = replace(Occupation, Occupation == "777", "Other"),
                                `Traditional name` = s1_part_name,
                                `Christian name` = s1_christian_name,
                                `Surname` = s1_surname,
                                `Birth place` = s1_birth_place,
                                `Birth order` = s1_birth_number,
                                Worsite_ID = NA)
                     %>% select(Survey, Region, HCCA, Occupation, `Traditional name`, `Christian name`, `Surname`, `Birth order`, `Birth place`, Worsite_ID)
                     )

## Data cleaning
HRP_Namibia_Clean <- (HRP_Namibia 
                %>% mutate_each(funs(replace(., . %in% c("Dk", "DK", "", " ", 999, 888, 19910414, "NA"), NA)))
                %>% mutate(HCCA = gsub(x = HCCA, pattern = " clinic", replacement = "", ignore.case = T))
                %>% filter(!(is.na(`Traditional name`) & is.na(`Christian name`) & is.na(`Surname`))) # Remove 8 empty rows from intervention ohangwena
                # %>% mutate(`Birth place 2` = gsub(x = `Birth place`,
                #                                  pattern = "[\\(\\s+, \\(, \\/, \\sin\\s, \\s, \\.\\s, -, \\,\\s, \\,,\\.]Zambia[\\), \\,\\), \\s\\,, \\,, \\., \\(, \\/]",
                #                                  replacement = "",
                #                                  ignore.case = T))
                %>% mutate(`Birth place` = gsub(x = `Birth place`,
                                                  pattern = "Namibia|Angola|Zambia|Village|\\sin\\s|Eastern province|Western province|state hospital|hospital",
                                                  replacement = "",
                                                  ignore.case = T))
                %>% mutate(`Birth place` = gsub(x = `Birth place`,
                                                  pattern = "[[:punct:]]",
                                                  replacement = "",
                                                  ignore.case = T))
                )

## Wide to long transformation on names for open refine
HRP_Namibia_Long <- (HRP_Namibia_Clean
                     %>% pivot_longer(cols = c(`Traditional name`, `Christian name`, `Surname`),
                                      names_to = "Type of name",
                                      values_to = "Name")
                     )


########
# Save #
########
setwd("/Users/francoisrerolle/Desktop/AutoEntrepreneur/Jenny/Capture Recapture/Data/Cleaned")

write.csv(HRP_Namibia_Long, file = "HRP_Namibia_Long.csv", row.names = F) # Save an excel file for easy visualization
