# Supplementary material for: Estimating the size of populations at risk for malaria: a case study in cattle herders and agricultural workers in Northern Namibia
Source: Sci Rep. 2024 Mar 26;14:7160. doi: 10.1038/s41598-024-56810-y (PMC10965975; doi:10.1038/s41598-024-56810-y)
Supplement: Supplementary file 1 — Supplementary Information 1. [file 41598_2024_56810_MOESM1_ESM.zip › Code/3-Data_Processing_Record_Linking.R]

# This code performs record-linkage for PSE on HRP namibia

# Author: Dr Francois Rerolle for Dr Jennifer Smith
# Date: Fall 2021

# Clear wd
rm(list=ls())

# Import packages
library(readxl)
library(tidyverse)
library(janitor)

# Setwd
setwd("/Users/francoisrerolle/Desktop/AutoEntrepreneur/Jenny/Capture Recapture/Data/Cleaned")

#################
### Load data ###
#################
load("HRP_Namibia_Standardized_1gram_4radius_4chars.RData")

####################
### Process data ###
####################
## Create some useful variables
HRP_Namibia_Standardized <- (HRP_Namibia_Standardized
                             %>% select(-c(Worsite_ID, `Birth place`, `Traditional name`, `Christian name`, Surname))
                             %>% mutate(Repeated_Name = ((`Traditional name standardized` == `Christian name standardized`)
                                                         | (`Traditional name standardized` == `Surname standardized`)
                                                         | (`Surname standardized` == `Christian name standardized`)),
                                        One_Missing_Name = (is.na(`Traditional name standardized`) 
                                                            + is.na(`Christian name standardized`) 
                                                            + is.na(`Surname standardized`) >= 1)
                                        )
                             )

## Identify matching records
aa <- lapply(X = HRP_Namibia_Standardized$ID,
             FUN = function(x){
               one_missing_name_x <- HRP_Namibia_Standardized$One_Missing_Name[which(HRP_Namibia_Standardized$ID == x)]
               
               region_x <- HRP_Namibia_Standardized$Region[which(HRP_Namibia_Standardized$ID == x)]
               occupation_x <- HRP_Namibia_Standardized$Occupation[which(HRP_Namibia_Standardized$ID == x)]
               
               traditional_name_standardized_x <- HRP_Namibia_Standardized$`Traditional name standardized`[which(HRP_Namibia_Standardized$ID == x)]
               christian_name_standardized_x <- HRP_Namibia_Standardized$`Christian name standardized`[which(HRP_Namibia_Standardized$ID == x)]
               surname_standardized_x <- HRP_Namibia_Standardized$`Surname standardized`[which(HRP_Namibia_Standardized$ID == x)]
               names_x <- na.omit(c(traditional_name_standardized_x, christian_name_standardized_x, surname_standardized_x)) # You don't want NA %in% c("AA", NA) to be true
               
               birth_order_x <- HRP_Namibia_Standardized$`Birth order`[which(HRP_Namibia_Standardized$ID == x)]
               birth_place_x <- HRP_Namibia_Standardized$`Birth place standardized`[which(HRP_Namibia_Standardized$ID == x)]
               
               ## Note that matches need to be symmetrical
               perfect_match <- HRP_Namibia_Standardized$ID[which((HRP_Namibia_Standardized$One_Missing_Name == FALSE
                                                                   & HRP_Namibia_Standardized$Repeated_Name == FALSE)
                                                                              & (HRP_Namibia_Standardized$ID != x)
                                                                              & (HRP_Namibia_Standardized$Region == region_x 
                                                                     & HRP_Namibia_Standardized$Occupation == occupation_x)
                                            & (HRP_Namibia_Standardized$`Traditional name standardized` %in% names_x
                                               & HRP_Namibia_Standardized$`Christian name standardized` %in% names_x
                                               & HRP_Namibia_Standardized$`Surname standardized` %in% names_x
                                               )
                                            & (HRP_Namibia_Standardized$`Birth order` == birth_order_x
                                               & HRP_Namibia_Standardized$`Birth place standardized` == birth_place_x)
                                            )]
               
               excellent_match <- HRP_Namibia_Standardized$ID[which((HRP_Namibia_Standardized$One_Missing_Name == FALSE
                                                                     & HRP_Namibia_Standardized$Repeated_Name == FALSE)
                                                                                & (HRP_Namibia_Standardized$ID != x)
                                                                                & (HRP_Namibia_Standardized$Region == region_x 
                                                                     & HRP_Namibia_Standardized$Occupation == occupation_x) 
                                                         & (HRP_Namibia_Standardized$`Traditional name standardized` %in% names_x
                                                            & HRP_Namibia_Standardized$`Christian name standardized` %in% names_x
                                                            & HRP_Namibia_Standardized$`Surname standardized` %in% names_x
                                                         )
                                                         & (HRP_Namibia_Standardized$`Birth order` == birth_order_x
                                                            | HRP_Namibia_Standardized$`Birth place standardized` == birth_place_x)
                                                         )]
               
               good_match <- HRP_Namibia_Standardized$ID[which((HRP_Namibia_Standardized$ID != x)
                                                               & (HRP_Namibia_Standardized$Region == region_x 
                                                                & HRP_Namibia_Standardized$Occupation == occupation_x) 
                                                    & ((HRP_Namibia_Standardized$`Traditional name standardized` %in% names_x
                                                        & HRP_Namibia_Standardized$`Christian name standardized` %in% names_x
                                                        & HRP_Namibia_Standardized$`Traditional name standardized` != HRP_Namibia_Standardized$`Christian name standardized`)
                                                       | (HRP_Namibia_Standardized$`Traditional name standardized` %in% names_x
                                                          & HRP_Namibia_Standardized$`Surname standardized` %in% names_x
                                                          & HRP_Namibia_Standardized$`Traditional name standardized` != HRP_Namibia_Standardized$`Surname standardized`)
                                                       | (HRP_Namibia_Standardized$`Christian name standardized` %in% names_x
                                                          & HRP_Namibia_Standardized$`Surname standardized` %in% names_x
                                                          & HRP_Namibia_Standardized$`Surname standardized` != HRP_Namibia_Standardized$`Christian name standardized`))
                                                    & (HRP_Namibia_Standardized$`Birth order` == birth_order_x
                                                       & HRP_Namibia_Standardized$`Birth place standardized` == birth_place_x)
               )]
            
               
               
               return(list(perfect_match, excellent_match, good_match))
             })

# Store in dataset
HRP_Namibia_Standardized$`Perfect match` <- sapply(X = lapply(aa, function(l) l[[1]]),
                                        FUN = function(x){paste(x, collapse = " ")})
HRP_Namibia_Standardized$`Excellent match` <- sapply(X = lapply(aa, function(l) l[[2]]),
                                          FUN = function(x){paste(x, collapse = " ")})
HRP_Namibia_Standardized$`Good match` <- sapply(X = lapply(aa, function(l) l[[3]]),
                                     FUN = function(x){paste(x, collapse = " ")})


## Make sure matches are symmetrical
# When y matches x, add x to y matches
Perfect_Matches <- (HRP_Namibia_Standardized
                    %>% select(ID, `Perfect match`)
                    %>% filter(`Perfect match` != "")
                    %>% separate(col = `Perfect match`, sep = " ", into = c("A", "B", "C", "D", "E", "F", "G", "H"))
                    %>% pivot_longer(cols = c("A", "B", "C", "D", "E", "F", "G", "H"), names_to = "aa", values_to = "Matching_ID")
                    %>% filter(!is.na(Matching_ID))
                    %>% select(-aa)
                    %>% group_by(Matching_ID)
                    %>% summarise(`Perfect match to add` = paste(ID, collapse = " "))
                    )

Excellent_Matches <- (HRP_Namibia_Standardized
                    %>% select(ID, `Excellent match`)
                    %>% filter(`Excellent match` != "")
                    %>% separate(col = `Excellent match`, sep = " ", into = c("A", "B", "C", "D", "E", "F", "G", "H"))
                    %>% pivot_longer(cols = c("A", "B", "C", "D", "E", "F", "G", "H"), names_to = "aa", values_to = "Matching_ID")
                    %>% filter(!is.na(Matching_ID))
                    %>% select(-aa)
                    %>% group_by(Matching_ID)
                    %>% summarise(`Excellent match to add` = paste(ID, collapse = " "))
                    )

Good_Matches <- (HRP_Namibia_Standardized
                      %>% select(ID, `Good match`)
                      %>% filter(`Good match` != "")
                      %>% separate(col = `Good match`, sep = " ", into = c("A", "B", "C", "D", "E", "F", "G", "H"))
                      %>% pivot_longer(cols = c("A", "B", "C", "D", "E", "F", "G", "H"), names_to = "aa", values_to = "Matching_ID")
                      %>% filter(!is.na(Matching_ID))
                      %>% select(-aa)
                      %>% group_by(Matching_ID)
                      %>% summarise(`Good match to add` = paste(ID, collapse = " "))
                 )

HRP_Namibia_Standardized_1 <- (HRP_Namibia_Standardized
                               %>% left_join(Perfect_Matches,
                                             by = c("ID" = "Matching_ID"))
                               %>% left_join(Excellent_Matches,
                                             by = c("ID" = "Matching_ID"))
                               %>% left_join(Good_Matches,
                                             by = c("ID" = "Matching_ID"))
                               )


HRP_Namibia_Standardized_2 <- (HRP_Namibia_Standardized_1
                               %>% rowwise()
                             %>% mutate(# Process to clean and add own HRP as match (important for handling duplicates)
                                     `Perfect match 1` = str_trim(paste(`Perfect match`, `Perfect match to add`)),
                                     `Perfect match 2` = replace(`Perfect match 1`, `Perfect match 1` == "NA" | is.na(`Perfect match 1`), ""),
                                     `Perfect match 3` = paste(ID, `Perfect match 2`),
                                     `Excellent match 1` = str_trim(paste(`Excellent match`, `Excellent match to add`)),
                                     `Excellent match 2` = replace(`Excellent match 1`, `Excellent match 1` == "NA" | is.na(`Excellent match 1`), ""),
                                     `Excellent match 3` = paste(ID, `Excellent match 2`),
                                     `Good match 1` = str_trim(paste(`Good match`, `Good match to add`)),
                                     `Good match 2` = replace(`Good match 1`, `Good match 1` == "NA" | is.na(`Good match 1`), ""),
                                     `Good match 3` = paste(ID, `Good match 2`)
                                     )
                             )

# Sort matches and remove duplicate matches
HRP_Namibia_Standardized_2$`Valid perfect match` <- HRP_Namibia_Standardized_2$`Perfect match 3` %>% str_split(., ' ') %>% lapply(., 'sort') %>% lapply(., 'unique') %>%  lapply(., 'paste', collapse=' ') %>% lapply(., 'str_trim') %>% unlist(.)
HRP_Namibia_Standardized_2$`Valid excellent match` <- HRP_Namibia_Standardized_2$`Excellent match 3` %>% str_split(., ' ') %>% lapply(., 'sort') %>% lapply(., 'unique') %>%  lapply(., 'paste', collapse=' ') %>% lapply(., 'str_trim') %>% unlist(.)
HRP_Namibia_Standardized_2$`Valid good match` <- HRP_Namibia_Standardized_2$`Good match 3` %>% str_split(., ' ') %>% lapply(., 'sort') %>% lapply(., 'unique') %>%  lapply(., 'paste', collapse=' ') %>% lapply(., 'str_trim') %>% unlist(.)
                               
# Tidy up things
HRP_Namibia_Standardized_3 <- (HRP_Namibia_Standardized_2
                               %>% select(-c(`Perfect match`, `Excellent match`, `Good match`, `Perfect match to add`, `Excellent match to add`, `Good match to add`, `Perfect match 1`, `Excellent match 1`, `Good match 1`, `Perfect match 2`, `Excellent match 2`, `Good match 2`, `Perfect match 3`, `Excellent match 3`, `Good match 3`, Repeated_Name, One_Missing_Name))
                               %>% rename(`Perfect match` = `Valid perfect match`,
                                          `Excellent match` = `Valid excellent match`,
                                          `Good match` = `Valid good match`)
                               # Now remove better matches from less good matches to find preferred matches
                               %>% rowwise()
                               %>% mutate(`Valid perfect match` = str_trim(sub(pattern = ID, replacement = "", x = `Perfect match`)),
                                          `Valid excellent match` = gsub(pattern = ID, replacement = "", x = `Excellent match`),
                                          `Valid excellent match` = str_trim(gsub(pattern = `Valid perfect match`, replacement = "", x = `Valid excellent match`)),
                                          `Valid good match` = sub(pattern = ID, replacement = "", x = `Good match`),
                                          `Valid good match` = sub(pattern = `Valid perfect match`, replacement = "", x = `Valid good match`),
                                          `Valid good match` = str_trim(sub(pattern = `Valid excellent match`, replacement = "", x = `Valid good match`)))
                               %>% select(-c(`Good match`, `Excellent match`, `Perfect match`))
                               )


##########################################################
## Handle duplicates HRP based on within survey matches ##
##########################################################
### Perfect matches ###
# Identify within survey perfect matches
HRP_Namibia_Final <- (HRP_Namibia_Standardized_3)

Within_Survey_Valid_Perfect_Matches <- (HRP_Namibia_Final
                    %>% select(ID, `Valid perfect match`)
                    %>% filter(`Valid perfect match` != "")
                    %>% separate(col = `Valid perfect match`, sep = " ", into = c("A", "B", "C", "D", "E", "F", "G", "H"))
                    %>% pivot_longer(cols = c("A", "B", "C", "D", "E", "F", "G", "H"), names_to = "aa", values_to = "Matching_ID")
                    %>% filter(!is.na(Matching_ID))
                    %>% select(-aa)
                    %>% mutate(Survey_ID = str_extract(pattern = "Baseline|Endline|Intervention|RACD", string = ID),
                               Survey_Matching_ID = str_extract(pattern = "Baseline|Endline|Intervention|RACD", string = Matching_ID)
                    )
                    %>% filter(Survey_ID == Survey_Matching_ID)
                    %>% filter(ID != Matching_ID)
                    %>% rowwise()
                    %>% mutate(New_ID = ifelse(test = Survey_ID == Survey_Matching_ID,
                                               yes = paste(sort(c(ID, Matching_ID)), collapse = "-"),
                                               no = ID)
                    )
                    %>% select(ID, New_ID)
)

# Ensure matching relationships are commutative
Within_Survey_Valid_Perfect_Matches$New_ID_0 <- Within_Survey_Valid_Perfect_Matches$New_ID
for(i in 1:nrow(Within_Survey_Valid_Perfect_Matches)){
        new_ids <- Within_Survey_Valid_Perfect_Matches$New_ID_0[i]
        ids <- str_split(new_ids, "-")
        bb <- unlist(lapply(X = Within_Survey_Valid_Perfect_Matches$New_ID_0,
                            FUN = function(x){
                                    int = intersect(str_split(x, "-")[[1]], ids[[1]])
                                    if(length(int) > 0){
                                            return(x)   
                                    }
                            }
        ))
        Within_Survey_Valid_Perfect_Matches$New_ID[i] <- paste(bb, collapse = "-") %>% str_split(., '-') %>% lapply(., 'sort') %>% lapply(., 'unique') %>%  lapply(., 'paste', collapse='-') %>% lapply(., 'str_trim') %>% unlist(.)
        
}

Within_Survey_Valid_Perfect_Matches$New_ID_0 <- NULL


# Assemble into 1 ID, identified within survey perfect matches
HRP_Namibia_Final_2 <- (HRP_Namibia_Final
                        %>% left_join(Within_Survey_Valid_Perfect_Matches)
                        %>% mutate(Updated_ID = replace(ID, !is.na(New_ID), New_ID))
                        %>% group_by(Updated_ID)
                        %>% mutate(`Valid excellent match` = paste(`Valid excellent match`, collapse = " "),
                                   `Valid good match` = paste(`Valid good match`, collapse = " ")
                                   )
                        )

# Clean up resulting matches by replacing duplicated ID with their updated ID in all matches
for (i in 1:nrow(HRP_Namibia_Final_2)){
        HRP_Namibia_Final_2$`Valid perfect match 2`[i] <- paste(HRP_Namibia_Final_2$`Valid perfect match`[i], Within_Survey_Valid_Perfect_Matches$New_ID[which(str_count(pattern = Within_Survey_Valid_Perfect_Matches$ID, string = HRP_Namibia_Final_2$`Valid perfect match`[i]) > 0)])
        HRP_Namibia_Final_2$`Valid excellent match 2`[i] <- paste(HRP_Namibia_Final_2$`Valid excellent match`[i], Within_Survey_Valid_Perfect_Matches$New_ID[which(str_count(pattern = Within_Survey_Valid_Perfect_Matches$ID, string = HRP_Namibia_Final_2$`Valid excellent match`[i]) > 0)])
        HRP_Namibia_Final_2$`Valid good match 2`[i] <- paste(HRP_Namibia_Final_2$`Valid good match`[i], Within_Survey_Valid_Perfect_Matches$New_ID[which(str_count(pattern = Within_Survey_Valid_Perfect_Matches$ID, string = HRP_Namibia_Final_2$`Valid good match`[i]) > 0)])
}

# Sort matches and remove duplicate matches
HRP_Namibia_Final_2$`Valid perfect match 2` <- HRP_Namibia_Final_2$`Valid perfect match 2` %>% str_split(., ' ') %>% lapply(., 'sort') %>% lapply(., 'unique') %>%  lapply(., 'paste', collapse='  ') %>% lapply(., 'str_trim') %>% unlist(.)
HRP_Namibia_Final_2$`Valid excellent match 2` <- HRP_Namibia_Final_2$`Valid excellent match 2` %>% str_split(., ' ') %>% lapply(., 'sort') %>% lapply(., 'unique') %>%  lapply(., 'paste', collapse='  ') %>% lapply(., 'str_trim') %>% unlist(.)
HRP_Namibia_Final_2$`Valid good match 2` <- HRP_Namibia_Final_2$`Valid good match 2` %>% str_split(., ' ') %>% lapply(., 'sort') %>% lapply(., 'unique') %>%  lapply(., 'paste', collapse='  ') %>% lapply(., 'str_trim') %>% unlist(.)

# Now remove IDs of duplicated HRPs from perfect matches
HRP_Namibia_Final_2 <- (HRP_Namibia_Final_2
                        %>% rowwise()
                        %>% mutate(`Valid perfect match 3` = str_squish(str_trim(gsub(x = paste0(" ", `Valid perfect match 2`, " "), pattern = paste0("\\s(", paste(Within_Survey_Valid_Perfect_Matches$ID, collapse = "|"), ")\\s"), replacement = " "))),
                                   `Valid excellent match 3` = str_squish(str_trim(gsub(x = paste0(" ", `Valid excellent match 2`, " "), pattern = paste0("\\s(", paste(Within_Survey_Valid_Perfect_Matches$ID, collapse = "|"), ")\\s"), replacement = " "))),
                                   `Valid good match 3` = str_squish(str_trim(gsub(x = paste0(" ", `Valid good match 2`, " "), pattern = paste0("\\s(", paste(Within_Survey_Valid_Perfect_Matches$ID, collapse = "|"), ")\\s"), replacement = " "))),
                        )
                        %>% ungroup()
)


# Remove duplicated updated_ID
HRP_Namibia_Final_3 <- (HRP_Namibia_Final_2
                        %>% distinct(Updated_ID, .keep_all = T)
                        %>% select(-c(`Valid perfect match`, `Valid excellent match`, `Valid good match`, `Valid perfect match 2`, `Valid excellent match 2`, `Valid good match 2`, ID, New_ID))
                        %>% rename(`Valid perfect match` = `Valid perfect match 3`,
                                   `Valid excellent match` = `Valid excellent match 3`,
                                   `Valid good match` = `Valid good match 3`,
                                   ID = Updated_ID)
                        )


### Excellent matches ###
# Identify within survey excellent matches
Within_Survey_Valid_Excellent_Matches <- (HRP_Namibia_Final_3
                                        %>% select(ID, `Valid excellent match`)
                                        %>% filter(`Valid excellent match` != "")
                                        %>% separate(col = `Valid excellent match`, sep = " ", into = c("A", "B", "C", "D", "E", "F", "G", "H"))
                                        %>% pivot_longer(cols = c("A", "B", "C", "D", "E", "F", "G", "H"), names_to = "aa", values_to = "Matching_ID")
                                        %>% filter(!is.na(Matching_ID))
                                        %>% select(-aa)
                                        %>% mutate(Survey_ID = str_extract(pattern = "Baseline|Endline|Intervention|RACD", string = ID),
                                                   Survey_Matching_ID = str_extract(pattern = "Baseline|Endline|Intervention|RACD", string = Matching_ID)
                                        )
                                        %>% filter(Survey_ID == Survey_Matching_ID)
                                        %>% filter(ID != Matching_ID)
                                        %>% rowwise()
                                        %>% mutate(New_ID = ifelse(test = Survey_ID == Survey_Matching_ID,
                                                                   yes = paste(sort(c(ID, Matching_ID)), collapse = "-"),
                                                                   no = ID)
                                        )
                                        %>% select(ID, New_ID)
)

# Ensure matching relationships are commutative
Within_Survey_Valid_Excellent_Matches$New_ID_0 <- Within_Survey_Valid_Excellent_Matches$New_ID
for(i in 1:nrow(Within_Survey_Valid_Excellent_Matches)){
        new_ids <- Within_Survey_Valid_Excellent_Matches$New_ID_0[i]
        ids <- str_split(new_ids, "-")
        bb <- unlist(lapply(X = Within_Survey_Valid_Excellent_Matches$New_ID_0,
               FUN = function(x){
                       int = intersect(str_split(x, "-")[[1]], ids[[1]])
                       if(length(int) > 0){
                               return(x)   
                               }
                       }
               ))
        Within_Survey_Valid_Excellent_Matches$New_ID[i] <- paste(bb, collapse = "-") %>% str_split(., '-') %>% lapply(., 'sort') %>% lapply(., 'unique') %>%  lapply(., 'paste', collapse='-') %>% lapply(., 'str_trim') %>% unlist(.)
        
}

Within_Survey_Valid_Excellent_Matches$New_ID_0 <- NULL

# Assemble into 1 ID, identified within survey excellent matches
HRP_Namibia_Final_4 <- (HRP_Namibia_Final_3
                        %>% left_join(Within_Survey_Valid_Excellent_Matches)
                        %>% rowwise()
                        %>% mutate(Updated_ID = replace(ID, !is.na(New_ID), New_ID))
                        %>% group_by(Updated_ID)
                        %>% mutate(`Valid good match` = paste(`Valid good match`, collapse = " ")
                        )
)

# Clean up resulting matches by replacing duplicated ID with their updated ID in all matches
for (i in 1:nrow(HRP_Namibia_Final_4)){
        HRP_Namibia_Final_4$`Valid perfect match 2`[i] <- paste(HRP_Namibia_Final_4$`Valid perfect match`[i], Within_Survey_Valid_Excellent_Matches$New_ID[which(str_count(pattern = Within_Survey_Valid_Excellent_Matches$ID, string = HRP_Namibia_Final_4$`Valid perfect match`[i]) > 0)])
        HRP_Namibia_Final_4$`Valid excellent match 2`[i] <- paste(HRP_Namibia_Final_4$`Valid excellent match`[i], Within_Survey_Valid_Excellent_Matches$New_ID[which(str_count(pattern = Within_Survey_Valid_Excellent_Matches$ID, string = HRP_Namibia_Final_4$`Valid excellent match`[i]) > 0)])
        HRP_Namibia_Final_4$`Valid good match 2`[i] <- paste(HRP_Namibia_Final_4$`Valid good match`[i], Within_Survey_Valid_Excellent_Matches$New_ID[which(str_count(pattern = Within_Survey_Valid_Excellent_Matches$ID, string = HRP_Namibia_Final_4$`Valid good match`[i]) > 0)])
}

# Sort matches and remove duplicate matches
HRP_Namibia_Final_4$`Valid perfect match 2` <- HRP_Namibia_Final_4$`Valid perfect match 2` %>% str_split(., ' ') %>% lapply(., 'sort') %>% lapply(., 'unique') %>%  lapply(., 'paste', collapse='  ') %>% lapply(., 'str_trim') %>% unlist(.)
HRP_Namibia_Final_4$`Valid excellent match 2` <- HRP_Namibia_Final_4$`Valid excellent match 2` %>% str_split(., ' ') %>% lapply(., 'sort') %>% lapply(., 'unique') %>%  lapply(., 'paste', collapse='  ') %>% lapply(., 'str_trim') %>% unlist(.)
HRP_Namibia_Final_4$`Valid good match 2` <- HRP_Namibia_Final_4$`Valid good match 2` %>% str_split(., ' ') %>% lapply(., 'sort') %>% lapply(., 'unique') %>%  lapply(., 'paste', collapse='  ') %>% lapply(., 'str_trim') %>% unlist(.)

# Now remove IDs of duplicated HRPs from excellent matches
HRP_Namibia_Final_4 <- (HRP_Namibia_Final_4
                        %>% rowwise()
                        %>% mutate(`Valid perfect match 3` = str_squish(str_trim(gsub(x = paste0(" ", `Valid perfect match 2`, " "), pattern = paste0("\\s(", paste(Within_Survey_Valid_Excellent_Matches$ID, collapse = "|"), ")\\s"), replacement = " "))),
                                   `Valid excellent match 3` = str_squish(str_trim(gsub(x = paste0(" ", `Valid excellent match 2`, " "), pattern = paste0("\\s(", paste(Within_Survey_Valid_Excellent_Matches$ID, collapse = "|"), ")\\s"), replacement = " "))),
                                   `Valid good match 3` = str_squish(str_trim(gsub(x = paste0(" ", `Valid good match 2`, " "), pattern = paste0("\\s(", paste(Within_Survey_Valid_Excellent_Matches$ID, collapse = "|"), ")\\s"), replacement = " "))),
                        )
                        %>% ungroup()
)

# Remove duplicated updated_ID
HRP_Namibia_Final_5 <- (HRP_Namibia_Final_4
                        %>% distinct(Updated_ID, .keep_all = T)
                        %>% select(-c(`Valid perfect match`, `Valid excellent match`, `Valid good match`, `Valid perfect match 2`, `Valid excellent match 2`, `Valid good match 2`, ID, New_ID))
                        %>% rename(`Valid perfect match` = `Valid perfect match 3`,
                                   `Valid excellent match` = `Valid excellent match 3`,
                                   `Valid good match` = `Valid good match 3`,
                                   ID = Updated_ID)
)


### Good matches ###
# Identify within survey good matches
Within_Survey_Valid_Good_Matches <- (HRP_Namibia_Final_5
                                          %>% select(ID, `Valid good match`)
                                          %>% filter(`Valid good match` != "")
                                          %>% separate(col = `Valid good match`, sep = " ", into = c("A", "B", "C", "D", "E", "F", "G", "H"))
                                          %>% pivot_longer(cols = c("A", "B", "C", "D", "E", "F", "G", "H"), names_to = "aa", values_to = "Matching_ID")
                                          %>% filter(!is.na(Matching_ID))
                                          %>% select(-aa)
                                     %>% mutate(Survey_ID = str_extract(pattern = "Baseline|Endline|Intervention|RACD", string = ID),
                                                Survey_Matching_ID = str_extract(pattern = "Baseline|Endline|Intervention|RACD", string = Matching_ID)
                                     )
                                          %>% filter(Survey_ID == Survey_Matching_ID)
                                     %>% filter(ID != Matching_ID)
                                          %>% rowwise()
                                          %>% mutate(New_ID = ifelse(test = Survey_ID == Survey_Matching_ID,
                                                                     yes = paste(sort(c(ID, Matching_ID)), collapse = "-"),
                                                                     no = ID)
                                          )
                                          %>% select(ID, New_ID)
)

# Ensure matching relationships are commutative
Within_Survey_Valid_Good_Matches$New_ID_0 <- Within_Survey_Valid_Good_Matches$New_ID
for(i in 1:nrow(Within_Survey_Valid_Good_Matches)){
        new_ids <- Within_Survey_Valid_Good_Matches$New_ID_0[i]
        ids <- str_split(new_ids, "-")
        bb <- unlist(lapply(X = Within_Survey_Valid_Good_Matches$New_ID_0,
                            FUN = function(x){
                                    int = intersect(str_split(x, "-")[[1]], ids[[1]])
                                    if(length(int) > 0){
                                            return(x)   
                                    }
                            }
        ))
        Within_Survey_Valid_Good_Matches$New_ID[i] <- paste(bb, collapse = "-") %>% str_split(., '-') %>% lapply(., 'sort') %>% lapply(., 'unique') %>%  lapply(., 'paste', collapse='-') %>% lapply(., 'str_trim') %>% unlist(.)
        
}

Within_Survey_Valid_Good_Matches$New_ID_0 <- NULL


# Assemble into 1 ID, identified within survey good matches
HRP_Namibia_Final_6 <- (HRP_Namibia_Final_5
                        %>% left_join(Within_Survey_Valid_Good_Matches)
                        %>% rowwise()
                        %>% mutate(Updated_ID = replace(ID, !is.na(New_ID), New_ID))
                        )

# Clean up resulting matches by replacing duplicated ID with their updated ID in all matches
for (i in 1:nrow(HRP_Namibia_Final_6)){
        HRP_Namibia_Final_6$`Valid perfect match 2`[i] <- paste(HRP_Namibia_Final_6$`Valid perfect match`[i], Within_Survey_Valid_Good_Matches$New_ID[which(str_count(pattern = Within_Survey_Valid_Good_Matches$ID, string = HRP_Namibia_Final_6$`Valid perfect match`[i]) > 0)])
        HRP_Namibia_Final_6$`Valid excellent match 2`[i] <- paste(HRP_Namibia_Final_6$`Valid excellent match`[i], Within_Survey_Valid_Good_Matches$New_ID[which(str_count(pattern = Within_Survey_Valid_Good_Matches$ID, string = HRP_Namibia_Final_6$`Valid excellent match`[i]) > 0)])
        HRP_Namibia_Final_6$`Valid good match 2`[i] <- paste(HRP_Namibia_Final_6$`Valid good match`[i], Within_Survey_Valid_Good_Matches$New_ID[which(str_count(pattern = Within_Survey_Valid_Good_Matches$ID, string = HRP_Namibia_Final_6$`Valid good match`[i]) > 0)])
}

# Sort matches and remove duplicate matches
HRP_Namibia_Final_6$`Valid perfect match 2` <- HRP_Namibia_Final_6$`Valid perfect match 2` %>% str_split(., ' ') %>% lapply(., 'sort') %>% lapply(., 'unique') %>%  lapply(., 'paste', collapse='  ') %>% lapply(., 'str_trim') %>% unlist(.)
HRP_Namibia_Final_6$`Valid excellent match 2` <- HRP_Namibia_Final_6$`Valid excellent match 2` %>% str_split(., ' ') %>% lapply(., 'sort') %>% lapply(., 'unique') %>%  lapply(., 'paste', collapse='  ') %>% lapply(., 'str_trim') %>% unlist(.)
HRP_Namibia_Final_6$`Valid good match 2` <- HRP_Namibia_Final_6$`Valid good match 2` %>% str_split(., ' ') %>% lapply(., 'sort') %>% lapply(., 'unique') %>%  lapply(., 'paste', collapse='  ') %>% lapply(., 'str_trim') %>% unlist(.)

# Now remove IDs of duplicated HRPs from good matches
HRP_Namibia_Final_6 <- (HRP_Namibia_Final_6
                        %>% rowwise()
                        %>% mutate(`Valid perfect match 3` = str_squish(str_trim(gsub(x = paste0(" ", `Valid perfect match 2`, " "), pattern = paste0("\\s(", paste(Within_Survey_Valid_Good_Matches$ID, collapse = "|"), ")\\s"), replacement = " "))),
                                   `Valid excellent match 3` = str_squish(str_trim(gsub(x = paste0(" ", `Valid excellent match 2`, " "), pattern = paste0("\\s(", paste(Within_Survey_Valid_Good_Matches$ID, collapse = "|"), ")\\s"), replacement = " "))),
                                   `Valid good match 3` = str_squish(str_trim(gsub(x = paste0(" ", `Valid good match 2`, " "), pattern = paste0("\\s(", paste(Within_Survey_Valid_Good_Matches$ID, collapse = "|"), ")\\s"), replacement = " "))),
                        )
                        %>% ungroup()
)

# Remove duplicated updated_ID
HRP_Namibia_Final_7 <- (HRP_Namibia_Final_6
                        %>% ungroup()
                        %>% distinct(Updated_ID, .keep_all = T)
                        %>% select(-c(`Valid perfect match`, `Valid excellent match`, `Valid good match`, `Valid perfect match 2`, `Valid excellent match 2`, `Valid good match 2`, ID, New_ID))
                        %>% rename(`Valid perfect match` = `Valid perfect match 3`,
                                   `Valid excellent match` = `Valid excellent match 3`,
                                   `Valid good match` = `Valid good match 3`,
                                   ID = Updated_ID)
)


# Now remove better matches from less good matches to find preferred matches
HRP_Namibia_Final_8 <- (HRP_Namibia_Final_7
                        %>% rowwise()
                        %>% mutate(`Valid perfect match` = str_trim(sub(pattern = ID, replacement = "", x = `Valid perfect match`)),
                                   `Valid excellent match` = gsub(pattern = ID, replacement = "", x = `Valid excellent match`),
                                   `Valid excellent match` = str_trim(gsub(pattern = `Valid perfect match`, replacement = "", x = `Valid excellent match`)),
                                   `Valid good match` = sub(pattern = ID, replacement = "", x = `Valid good match`),
                                   `Valid good match` = sub(pattern = `Valid perfect match`, replacement = "", x = `Valid good match`),
                                   `Valid good match` = str_trim(sub(pattern = `Valid excellent match`, replacement = "", x = `Valid good match`))
                                   )
                        )


# Evaluate possible multiple match within matches type
HRP_Namibia_Final_8a <- (HRP_Namibia_Final_8
                        %>% rowwise()
                        %>% mutate(number_baseline_perfect_match = str_count(paste0(" ", `Valid perfect match`), '\\sBaseline'),
                                   number_endline_perfect_match = str_count(paste0(" ", `Valid perfect match`), '\\sEndline'),
                                   number_intervention_perfect_match = str_count(paste0(" ", `Valid perfect match`), '\\sIntervention'),
                                   number_RACD_perfect_match = str_count(paste0(" ", `Valid perfect match`), '\\sRACD'),
                                   number_baseline_excellent_match = str_count(paste0(" ", `Valid excellent match`), '\\sBaseline'),
                                   number_endline_excellent_match = str_count(paste0(" ", `Valid excellent match`), '\\sEndline'),
                                   number_intervention_excellent_match = str_count(paste0(" ", `Valid excellent match`), '\\sIntervention'),
                                   number_RACD_excellent_match = str_count(paste0(" ", `Valid excellent match`), '\\sRACD'),
                                   number_baseline_good_match = str_count(paste0(" ", `Valid good match`), '\\sBaseline'),
                                   number_endline_good_match = str_count(paste0(" ", `Valid good match`), '\\sEndline'),
                                   number_intervention_good_match = str_count(paste0(" ", `Valid good match`), '\\sIntervention'),
                                   number_RACD_good_match = str_count(paste0(" ", `Valid good match`), '\\sRACD')
                                   )
)
max(HRP_Namibia_Final_8a$number_baseline_perfect_match, na.rm = T)
max(HRP_Namibia_Final_8a$number_endline_perfect_match, na.rm = T)
max(HRP_Namibia_Final_8a$number_intervention_perfect_match, na.rm = T)
max(HRP_Namibia_Final_8a$number_RACD_perfect_match, na.rm = T)
max(HRP_Namibia_Final_8a$number_baseline_excellent_match, na.rm = T)
max(HRP_Namibia_Final_8a$number_endline_excellent_match, na.rm = T)
max(HRP_Namibia_Final_8a$number_intervention_excellent_match, na.rm = T)
max(HRP_Namibia_Final_8a$number_RACD_excellent_match, na.rm = T)
max(HRP_Namibia_Final_8a$number_baseline_good_match, na.rm = T)
max(HRP_Namibia_Final_8a$number_endline_good_match, na.rm = T)
max(HRP_Namibia_Final_8a$number_intervention_good_match, na.rm = T)
max(HRP_Namibia_Final_8a$number_RACD_good_match, na.rm = T)

# # 4chars 1gram 1 radius:
# # Baseline157 matches Intervention3776 and Intervention3777 as good. Pick one
# HRP_Namibia_Final_8 <- (HRP_Namibia_Final_8
#                         %>% mutate(`Valid good match` = replace(`Valid good match`, ID == "Baseline157", "Endline1623 Intervention3777"),
#                                    `Valid good match` = replace(`Valid good match`, ID == "Intervention3776", ""))
# )

# # 3cahrs 2,3 gram 3 radius:
# # Baseline950 matches Endline2241 and Endline3267 as good. Pick one
# HRP_Namibia_Final_8 <- (HRP_Namibia_Final_8
#                         %>% mutate(`Valid good match` = replace(`Valid good match`, ID == "Baseline950", "Endline2241"),
#                                    `Valid good match` = replace(`Valid good match`, ID == "Endline3267", "")
#                                    )
# )

# # 3chars 1gram 4 radius:
# # Intervention3878-Intervention4635 matches Endline3094 and Endline2503 as good. Pick one
# HRP_Namibia_Final_8 <- (HRP_Namibia_Final_8
#                         %>% mutate(`Valid good match` = replace(`Valid good match`, ID == "Intervention3878-Intervention4635", "Baseline455-Baseline619 Endline2503"),
#                                    `Valid good match` = replace(`Valid good match`, ID == "Intervention3094", "Baseline527"))
# )

# # 3chars 2,3gram 4 radius:
# HRP_Namibia_Final_8 <- (HRP_Namibia_Final_8
#                         %>% mutate(`Valid perfect match` = replace(`Valid perfect match`, ID == "Endline2297", "Baseline1416"),
#                                    `Valid perfect match` = replace(`Valid perfect match`, ID == "Endline2688", "Baseline1417 Intervention4057"),
#                                    `Valid perfect match` = replace(`Valid perfect match`, ID == "Intervention4057", "Baseline1417 Endline2688"),
#                                    `Valid perfect match` = replace(`Valid perfect match`, ID == "Intervention4280", "Baseline1411"),
#                                    `Valid excellent match` = replace(`Valid excellent match`, ID == "Intervention4229", "Baseline1419"),
#                                    `Valid good match` = replace(`Valid good match`, ID == "Endline2817", "Baseline1418"),
#                                    `Valid good match` = replace(`Valid good match`, ID == "Endline3007", "Baseline1413"),
#                                    `Valid good match` = replace(`Valid good match`, ID == "Endline3094", "Baseline527"),
#                                    `Valid good match` = replace(`Valid good match`, ID == "Baseline1005", ""),
#                                    `Valid good match` = replace(`Valid good match`, ID == "Intervention3822-Intervention3905-Intervention4395-Intervention4399", "Baseline1519 Endline2525-Endline2873"),
#                                    `Valid good match` = replace(`Valid good match`, ID == "Baseline1474", ""),
#                                    `Valid good match` = replace(`Valid good match`, ID == "Intervention3824", "Baseline1414"),
#                                    `Valid good match` = replace(`Valid good match`, ID == "RACD5058", "Baseline605 Intervention4207"),
#                                    `Valid good match` = replace(`Valid good match`, ID == "Baseline540", ""),
#                                    `Valid good match` = replace(`Valid good match`, ID == "Baseline950", "Endline2241"),
#                                    `Valid good match` = replace(`Valid good match`, ID == "Endline3267", ""),
#                                    `Valid good match` = replace(`Valid good match`, ID == "Endline3184", "Intervention3891"),
#                                    `Valid good match` = replace(`Valid good match`, ID == "Intervention4240-Intervention4250", "")
#                                    )
# )


HRP_Namibia_Final_9 <- (HRP_Namibia_Final_8
                        %>% rowwise()
                        %>% mutate(Linked_ID = paste(ID, `Valid perfect match`, `Valid excellent match`, `Valid good match`)))

# Sort matches and remove duplicate matches
HRP_Namibia_Final_9$Linked_ID <- HRP_Namibia_Final_9$Linked_ID %>% str_split(., ' ') %>% lapply(., 'sort') %>% lapply(., 'unique') %>%  lapply(., 'paste', collapse=' ') %>% lapply(., 'str_trim') %>% unlist(.)


# Evaluate possible multiple match across matches type
HRP_Namibia_Final_9a <- (HRP_Namibia_Final_9
                          %>% rowwise()
                          %>% mutate(number_baseline_match = str_count(paste0(" ", Linked_ID), '\\sBaseline'),
                                     number_endline_match = str_count(paste0(" ", Linked_ID), '\\sEndline'),
                                     number_intervention_match = str_count(paste0(" ", Linked_ID), '\\sIntervention'),
                                     number_RACD_match = str_count(paste0(" ", Linked_ID), '\\sRACD')
                          )
)

max(HRP_Namibia_Final_9a$number_baseline_match, na.rm = T)
max(HRP_Namibia_Final_9a$number_endline_match, na.rm = T)
max(HRP_Namibia_Final_9a$number_intervention_match, na.rm = T)
max(HRP_Namibia_Final_9a$number_RACD_match, na.rm = T)


# # 4chars 1,2,3gram 1,2,3 radius:
# # Endline 2025 matches Intervention3605 as excellent and Intervention3603 as good. Pick excellent one
# HRP_Namibia_Final_9 <- (HRP_Namibia_Final_9
#                          %>% mutate(Linked_ID = replace(Linked_ID, Linked_ID == "Baseline253 Endline2025 Intervention3603 Intervention3605", "Baseline253 Endline2025 Intervention3605"),
#                                     Linked_ID = replace(Linked_ID, Linked_ID == "Endline2025 Intervention3603", "Intervention3603"))
# )
# 
# # 4 chars 1,2,3gram 3 radius:
# # Baseline221-Baseline298 matches Endline2050 as excellent and Endline2057 as good. Pick excellent one
# HRP_Namibia_Final_9 <- (HRP_Namibia_Final_9
#                         %>% mutate(Linked_ID = replace(Linked_ID, Linked_ID == "Baseline221-Baseline298 Endline2050 Endline2057", "Baseline221-Baseline298 Endline2050"),
#                                    Linked_ID = replace(Linked_ID, Linked_ID == "Baseline221-Baseline298 Endline2057", "Endline2057"))
# )
# 
# # # 4 chars 1gram 1,2,3 radius:
# # # Baseline689 matches Intervention4589 as excellent and Intervention3952 as good. Pick good one cause its matching other endline record
# # # Endline1920 matches Intervention3421 as excellent and Intervention3417 as good. Pick good one cause its matching other baseline record
# # HRP_Namibia_Final_9 <- (HRP_Namibia_Final_9
# #                         %>% mutate(Linked_ID = replace(Linked_ID, Linked_ID == "Baseline689 Endline2197 Intervention3952 Intervention4589", "Baseline689 Endline2197 Intervention3952"),
# #                                    Linked_ID = replace(Linked_ID, Linked_ID == "Baseline689 Intervention4589", "Intervention4589"),
# #                                    Linked_ID = replace(Linked_ID, Linked_ID == "Baseline330 Endline1920 Intervention3417 Intervention3421", "Baseline330 Endline1920 Intervention3417"),
# #                                    Linked_ID = replace(Linked_ID, Linked_ID == "Endline1920 Intervention3421", "Intervention3421")
# #                         )
# # )

# # 3chars 1,2,3 gram 1,2,3 radius:
# # Endline 2025 matches Intervention3605 as excellent and Intervention3603 as good. Pick excellent one
# HRP_Namibia_Final_9 <- (HRP_Namibia_Final_9
#                          %>% mutate(Linked_ID = replace(Linked_ID, Linked_ID == "Baseline253 Endline2025 Intervention3603 Intervention3605", "Baseline253 Endline2025 Intervention3605"),
#                                     Linked_ID = replace(Linked_ID, Linked_ID == "Endline2025 Intervention3603", "Intervention3603")
#                          )
# )
# 
# # # 3chars 1,2,3 gram 1 radius:
# # # 3chars 1 gram 2,3 radius:
# # # Endline1920 matches Intervention3421 as excellent and Intervention3417 as good. Pick good one cause its matching other baseline record
# # HRP_Namibia_Final_9 <- (HRP_Namibia_Final_9
# #                          %>% mutate(Linked_ID = replace(Linked_ID, Linked_ID == "Baseline330 Endline1920 Intervention3417 Intervention3421", "Baseline330 Endline1920 Intervention3417"),
# #                                     Linked_ID = replace(Linked_ID, Linked_ID == "Endline1920 Intervention3421", "Intervention3421")
# #                          )
# # )
# 
# # # 3chars 1,2,3 gram 2 radius:
# # # Endline1734-Endline1774 matches Baseline292 as excellent vs Baseline174 as good and Intervention3784 as excellent vs Intervention3719-Intervention3720 as good. Pick excellent one
# # HRP_Namibia_Final_9 <- (HRP_Namibia_Final_9
# #                         %>% mutate(Linked_ID = replace(Linked_ID, Linked_ID == "Baseline174 Baseline292 Endline1734-Endline1774 Intervention3719-Intervention3720 Intervention3784", "Baseline292 Endline1734-Endline1774 Intervention3784"),
# #                                    Linked_ID = replace(Linked_ID, Linked_ID == "Baseline174 Endline1734-Endline1774 Intervention3719-Intervention3720", "Baseline174 Intervention3719-Intervention3720")
# #                         )
# # )
# 
# # 3chars 1,2,3gram 3 radius:
# # Baseline221-Baseline298 matches Endline2050 as excellent and Endline2057 as good. Pick excellent one
# HRP_Namibia_Final_9 <- (HRP_Namibia_Final_9
#                         %>% mutate(Linked_ID = replace(Linked_ID, Linked_ID == "Baseline221-Baseline298 Endline2050 Endline2057", "Baseline221-Baseline298 Endline2050"),
#                                    Linked_ID = replace(Linked_ID, Linked_ID == "Baseline221-Baseline298 Endline2057", "Endline2057"))
# )
# 
# # # 3chars 1 gram 1,2,3 radius:
# # # # Baseline689 matches Intervention4589 as excellent and Intervention3952 as good. Pick good one cause its matching other endline record
# # HRP_Namibia_Final_9 <- (HRP_Namibia_Final_9
# #                         %>% mutate(Linked_ID = replace(Linked_ID, Linked_ID == "Baseline689 Endline2197 Intervention3952 Intervention4589", "Baseline689 Endline2197 Intervention3952"),
# #                                    Linked_ID = replace(Linked_ID, Linked_ID == "Baseline689 Intervention4589", "Intervention4589")
# #                         )
# # )


# # 3chars 1 gram 4 radius:
# HRP_Namibia_Final_9 <- (HRP_Namibia_Final_9
#                         %>% mutate(Linked_ID = replace(Linked_ID, Linked_ID == "Baseline1461 Baseline546 Endline2785-Endline3021 Intervention4386-Intervention4401", "Baseline1461 Endline2785-Endline3021 Intervention4386-Intervention4401"),
#                                    Linked_ID = replace(Linked_ID, Linked_ID == "Baseline546 Endline2785-Endline3021", "Baseline546"),
#                                    Linked_ID = replace(Linked_ID, Linked_ID == "Baseline1579 Endline2106 Endline2760", "Baseline1579 Endline2106"),
#                                    Linked_ID = replace(Linked_ID, Linked_ID == "Baseline1579 Endline2760", "Endline2760"),
#                                    Linked_ID = replace(Linked_ID, Linked_ID == "Baseline221-Baseline298 Endline2050 Endline2057", "Baseline221-Baseline298 Endline2050"),
#                                    Linked_ID = replace(Linked_ID, Linked_ID == "Baseline221-Baseline298 Endline2057", "Endline2057"),
#                                    Linked_ID = replace(Linked_ID, Linked_ID == "Baseline99 Endline1688 Endline1969", "Baseline99 Endline1969"),
#                                    Linked_ID = replace(Linked_ID, Linked_ID == "Baseline99 Endline1688", "Endline1688"),
#                                    Linked_ID = replace(Linked_ID, Linked_ID == "Endline2386 Endline2758 Intervention4510", "Endline2386 Intervention4510"),
#                                    Linked_ID = replace(Linked_ID, Linked_ID == "Endline2758 Intervention4510", "Endline2758"),
#                                    Linked_ID = replace(Linked_ID, Linked_ID == "Baseline330 Endline1920 Intervention3417 Intervention3421", "Baseline330 Endline1920 Intervention3417"),
#                                    Linked_ID = replace(Linked_ID, Linked_ID == "Endline1920 Intervention3421", "Intervention3421"),
#                                    Linked_ID = replace(Linked_ID, Linked_ID == "Baseline689 Endline2197 Intervention3952 Intervention4589", "Baseline689 Endline2197 Intervention3952"),
#                                    Linked_ID = replace(Linked_ID, Linked_ID == "Baseline689 Intervention4589", "Intervention4589")
#                         )
# )

# # 3chars 2 gram 4 radius:
# HRP_Namibia_Final_9 <- (HRP_Namibia_Final_9
#                         %>% mutate(Linked_ID = replace(Linked_ID, Linked_ID == "Baseline25 Baseline333 Intervention3341 RACD4852", "Baseline25 Intervention3341 RACD4852"),
#                                    Linked_ID = replace(Linked_ID, Linked_ID == "Baseline333 Intervention3341 RACD4852", "Baseline333"),
#                                    Linked_ID = replace(Linked_ID, Linked_ID == "Baseline221-Baseline298 Endline2050 Endline2057", "Baseline221-Baseline298 Endline2050"),
#                                    Linked_ID = replace(Linked_ID, Linked_ID == "Baseline221-Baseline298 Endline2057", "Endline2057"),
#                                    Linked_ID = replace(Linked_ID, Linked_ID == "Baseline515 Endline3122 Endline3197", "Baseline515 Endline3197"),
#                                    Linked_ID = replace(Linked_ID, Linked_ID == "Baseline515 Endline3122", "Endline3122"),
#                                    Linked_ID = replace(Linked_ID, Linked_ID == "Baseline1376 Endline3060 Intervention3911 Intervention4544", "Baseline1376 Endline3060 Intervention4544"),
#                                    Linked_ID = replace(Linked_ID, Linked_ID == "Baseline1376 Intervention3911", "Intervention3911"),
#                                    Linked_ID = replace(Linked_ID, Linked_ID == "Endline2237 Intervention3825-Intervention3826 Intervention4019-Intervention4022", "Endline2237 Intervention4019-Intervention4022"),
#                                    Linked_ID = replace(Linked_ID, Linked_ID == "Endline2237 Intervention3825-Intervention3826", "Intervention3825-Intervention3826")
#                         )
# )

# # 3chars 3 gram 4 radius:
# HRP_Namibia_Final_9 <- (HRP_Namibia_Final_9
#                         %>% mutate(Linked_ID = replace(Linked_ID, Linked_ID == "Baseline25 Baseline333 Intervention3341 RACD4852", "Baseline25 Intervention3341 RACD4852"),
#                                    Linked_ID = replace(Linked_ID, Linked_ID == "Baseline333 Intervention3341 RACD4852", "Baseline333"),
#                                    Linked_ID = replace(Linked_ID, Linked_ID == "Baseline221-Baseline298 Endline2050 Endline2057", "Baseline221-Baseline298 Endline2050"),
#                                    Linked_ID = replace(Linked_ID, Linked_ID == "Baseline221-Baseline298 Endline2057", "Endline2057"),
#                                    Linked_ID = replace(Linked_ID, Linked_ID == "Baseline515 Endline3122 Endline3197", "Baseline515 Endline3197"),
#                                    Linked_ID = replace(Linked_ID, Linked_ID == "Baseline515 Endline3122", "Endline3122"),
#                                    # Linked_ID = replace(Linked_ID, Linked_ID == "Baseline1376 Endline3060 Intervention3911 Intervention4544", "Baseline1376 Endline3060 Intervention4544"),
#                                    # Linked_ID = replace(Linked_ID, Linked_ID == "Baseline1376 Intervention3911", "Intervention3911"),
#                                    Linked_ID = replace(Linked_ID, Linked_ID == "Endline2237 Intervention3825-Intervention3826 Intervention4019-Intervention4022", "Endline2237 Intervention4019-Intervention4022"),
#                                    Linked_ID = replace(Linked_ID, Linked_ID == "Endline2237 Intervention3825-Intervention3826", "Intervention3825-Intervention3826")
#                         )
# )

# # 4chars 2,3 gram 4 radius:
# HRP_Namibia_Final_9 <- (HRP_Namibia_Final_9
#                         %>% mutate(#Linked_ID = replace(Linked_ID, Linked_ID == "Baseline25 Baseline333 Intervention3341 RACD4852", "Baseline25 Intervention3341 RACD4852"),
#                         #            Linked_ID = replace(Linked_ID, Linked_ID == "Baseline333 Intervention3341 RACD4852", "Baseline333"),
#                                    Linked_ID = replace(Linked_ID, Linked_ID == "Baseline221-Baseline298 Endline2050 Endline2057", "Baseline221-Baseline298 Endline2050"),
#                                    Linked_ID = replace(Linked_ID, Linked_ID == "Baseline221-Baseline298 Endline2057", "Endline2057"),
#                                    # Linked_ID = replace(Linked_ID, Linked_ID == "Baseline515 Endline3122 Endline3197", "Baseline515 Endline3197"),
#                                    # Linked_ID = replace(Linked_ID, Linked_ID == "Baseline515 Endline3122", "Endline3122"),
#                                    # Linked_ID = replace(Linked_ID, Linked_ID == "Baseline1376 Endline3060 Intervention3911 Intervention4544", "Baseline1376 Endline3060 Intervention4544"),
#                                    # Linked_ID = replace(Linked_ID, Linked_ID == "Baseline1376 Intervention3911", "Intervention3911"),
#                                    # Linked_ID = replace(Linked_ID, Linked_ID == "Endline2237 Intervention3825-Intervention3826 Intervention4019-Intervention4022", "Endline2237 Intervention4019-Intervention4022"),
#                                    # Linked_ID = replace(Linked_ID, Linked_ID == "Endline2237 Intervention3825-Intervention3826", "Intervention3825-Intervention3826")
#                         )
# )

# 4chars 1 gram 4 radius:
HRP_Namibia_Final_9 <- (HRP_Namibia_Final_9
                        %>% mutate(#Linked_ID = replace(Linked_ID, Linked_ID == "Baseline25 Baseline333 Intervention3341 RACD4852", "Baseline25 Intervention3341 RACD4852"),
                                #            Linked_ID = replace(Linked_ID, Linked_ID == "Baseline333 Intervention3341 RACD4852", "Baseline333"),
                                Linked_ID = replace(Linked_ID, Linked_ID == "Baseline221-Baseline298 Endline2050 Endline2057", "Baseline221-Baseline298 Endline2050"),
                                Linked_ID = replace(Linked_ID, Linked_ID == "Baseline221-Baseline298 Endline2057", "Endline2057"),
                                Linked_ID = replace(Linked_ID, Linked_ID == "Baseline689 Endline2197 Intervention3952 Intervention4589", "Baseline689 Endline2197 Intervention3952"),
                                Linked_ID = replace(Linked_ID, Linked_ID == "Baseline689 Intervention4589", "Intervention4589"),
                                Linked_ID = replace(Linked_ID, Linked_ID == "Baseline330 Endline1920 Intervention3417 Intervention3421", "Baseline330 Endline1920 Intervention3417"),
                                Linked_ID = replace(Linked_ID, Linked_ID == "Endline1920 Intervention3421", "Intervention3421"),
                                Linked_ID = replace(Linked_ID, Linked_ID == "Baseline253 Endline2025 Intervention3603 Intervention3605", "Baseline253 Endline2025 Intervention3605"),
                                Linked_ID = replace(Linked_ID, Linked_ID == "Endline2025 Intervention3603", "Intervention3603")
                        )
)


# Tidy things up
HRP_Namibia_Final_10 <- (HRP_Namibia_Final_9
                         %>% group_by(Region, Occupation, Linked_ID)
                         %>% summarise(HCCA = first(HCCA)) # 4 HRPs have been matched across different HCCA. 2 within Zambezi's intervention region and 2 across Olukula and Omboloka. Doesn't matter to pick one
                         )

# Evaluate circular matching patterns
for (i in 1:nrow(HRP_Namibia_Final_10)){
        ids = str_split(string = HRP_Namibia_Final_10$Linked_ID[i], pattern = " ")
        HRP_Namibia_Final_10$Linked_ID_To_Add[i] <- ""
        for (j in 1:length(ids[[1]])){
                HRP_Namibia_Final_10$Linked_ID_To_Add[i] <- paste(HRP_Namibia_Final_10$Linked_ID_To_Add[i], HRP_Namibia_Final_10$Linked_ID[which(str_count(HRP_Namibia_Final_10$Linked_ID, pattern = paste0("\\b", ids[[1]][j], "\\b")) > 0)], collapse = " ")
        }
        
}

HRP_Namibia_Final_10$Linked_ID_2 <- HRP_Namibia_Final_10$Linked_ID_To_Add %>% str_split(., ' ') %>% lapply(., 'sort') %>% lapply(., 'unique') %>%  lapply(., 'paste', collapse=' ') %>% lapply(., 'str_trim') %>% unlist(.)


# Evaluate possible multiple match across matches type
HRP_Namibia_Final_10a <- (HRP_Namibia_Final_10
                          %>% rowwise()
                          %>% mutate(number_baseline_match = str_count(paste0(" ", Linked_ID_2), '\\sBaseline'),
                                     number_endline_match = str_count(paste0(" ", Linked_ID_2), '\\sEndline'),
                                     number_intervention_match = str_count(paste0(" ", Linked_ID_2), '\\sIntervention'),
                                     number_RACD_match = str_count(paste0(" ", Linked_ID_2), '\\sRACD')
                          )
)

max(HRP_Namibia_Final_10a$number_baseline_match, na.rm = T)
max(HRP_Namibia_Final_10a$number_endline_match, na.rm = T)
max(HRP_Namibia_Final_10a$number_intervention_match, na.rm = T)
max(HRP_Namibia_Final_10a$number_RACD_match, na.rm = T)


# # 4 chars 1,2,3gram,3 radius:
# # Intervention3719-Intervention3720-Intervention3784 matches Baseline174 Endline1734 and Baseline292 Endline1774
# HRP_Namibia_Final_10 <- (HRP_Namibia_Final_10
#                          %>% mutate(Linked_ID_2 = replace(Linked_ID_2, Linked_ID == "Baseline174 Endline1734 Intervention3719-Intervention3720-Intervention3784", "Baseline174 Endline1734 Intervention3719-Intervention3720-Intervention3784"),
#                                     Linked_ID_2 = replace(Linked_ID_2, Linked_ID == "Baseline292 Endline1774 Intervention3719-Intervention3720-Intervention3784", "Baseline292 Endline1774")
#                          )
# )

# # 3 chars 1gram,4 radius:
# # Intervention3719-Intervention3720-Intervention3784 matches Baseline174 Endline1734 and Baseline292 Endline1774
# HRP_Namibia_Final_10 <- (HRP_Namibia_Final_10
#                          %>% mutate(Linked_ID_2 = replace(Linked_ID_2, Linked_ID == "Baseline455-Baseline619 Endline2503 Intervention3878-Intervention4635", "Baseline455-Baseline619 Endline2503 Intervention3878-Intervention4635"),
#                                     Linked_ID_2 = replace(Linked_ID_2, Linked_ID == "Baseline527 Endline3094 Intervention3878-Intervention4635", "Baseline527 Endline3094"),
#                                     Linked_ID_2 = replace(Linked_ID_2, Linked_ID == "Baseline1408-Baseline947 Intervention3811 RACD4875", "Baseline1408-Baseline947 Intervention3811 RACD4875"),
#                                     Linked_ID_2 = replace(Linked_ID_2, Linked_ID == "Baseline1408-Baseline947 Endline2673 Intervention3968", "Endline2673 Intervention3968")
#                          )
# )

# # 3 chars 2gram,4 radius:
# # Intervention3719-Intervention3720-Intervention3784 matches Baseline174 Endline1734 and Baseline292 Endline1774
# HRP_Namibia_Final_10 <- (HRP_Namibia_Final_10
#                          %>% mutate(Linked_ID_2 = replace(Linked_ID_2, Linked_ID == "Baseline360 Endline1617-Endline2089 Intervention3757", "Baseline360 Endline1617-Endline2089 Intervention3757"),
#                                     Linked_ID_2 = replace(Linked_ID_2, Linked_ID == "Baseline360 Endline1617-Endline2089", "Baseline360 Endline1617-Endline2089 Intervention3757"),
#                                     Linked_ID_2 = replace(Linked_ID_2, Linked_ID == "Baseline43 Endline1617-Endline2089 Intervention3757", "Baseline43"),
#                                     Linked_ID_2 = replace(Linked_ID_2, Linked_ID == "Baseline114 Endline1612-Endline1867", "Baseline114 Endline1612-Endline1867"),
#                                     Linked_ID_2 = replace(Linked_ID_2, Linked_ID == "Baseline373 Endline1612-Endline1867", "Baseline373"),
#                                     Linked_ID_2 = replace(Linked_ID_2, Linked_ID == "Baseline1338 Endline2169-Endline2219-Endline3285 Intervention4052", "Baseline1338 Endline2169-Endline2219-Endline3285 Intervention4052"),
#                                     Linked_ID_2 = replace(Linked_ID_2, Linked_ID == "Baseline670 Endline2169-Endline2219-Endline3285", "Baseline670")
#                          )
# )

# # 3 chars 3gram,4 radius:
# # Intervention3719-Intervention3720-Intervention3784 matches Baseline174 Endline1734 and Baseline292 Endline1774
# HRP_Namibia_Final_10 <- (HRP_Namibia_Final_10
#                          %>% mutate(Linked_ID_2 = replace(Linked_ID_2, Linked_ID == "Baseline360 Endline1617-Endline2089 Intervention3757", "Baseline360 Endline1617-Endline2089 Intervention3757"),
#                                     Linked_ID_2 = replace(Linked_ID_2, Linked_ID == "Baseline360 Endline1617-Endline2089", "Baseline360 Endline1617-Endline2089 Intervention3757"),
#                                     Linked_ID_2 = replace(Linked_ID_2, Linked_ID == "Baseline43 Endline1617-Endline2089 Intervention3757", "Baseline43"),
#                                     # Linked_ID_2 = replace(Linked_ID_2, Linked_ID == "Baseline114 Endline1612-Endline1867", "Baseline114 Endline1612-Endline1867"),
#                                     # Linked_ID_2 = replace(Linked_ID_2, Linked_ID == "Baseline373 Endline1612-Endline1867", "Baseline373"),
#                                     Linked_ID_2 = replace(Linked_ID_2, Linked_ID == "Baseline1338 Endline2169-Endline2219-Endline3285 Intervention4052", "Baseline1338 Endline2169-Endline2219-Endline3285 Intervention4052"),
#                                     Linked_ID_2 = replace(Linked_ID_2, Linked_ID == "Baseline670 Endline2169-Endline2219-Endline3285", "Baseline670")
#                          )
# )

# 4 chars 1,2,3gram,4 radius:
# Intervention3719-Intervention3720-Intervention3784 matches Baseline174 Endline1734 and Baseline292 Endline1774
HRP_Namibia_Final_10 <- (HRP_Namibia_Final_10
                         %>% mutate(Linked_ID_2 = replace(Linked_ID_2, Linked_ID == "Baseline174 Endline1734 Intervention3719-Intervention3720-Intervention3784", "Baseline174 Endline1734 Intervention3719-Intervention3720-Intervention3784"),
                                    Linked_ID_2 = replace(Linked_ID_2, Linked_ID == "Baseline292 Endline1774 Intervention3719-Intervention3720-Intervention3784", "Baseline292 Endline1774")
                         )
)


# Evaluate possible multiple match across matches type
HRP_Namibia_Final_10a <- (HRP_Namibia_Final_10
                          %>% rowwise()
                          %>% mutate(number_baseline_match = str_count(paste0(" ", Linked_ID_2), '\\sBaseline'),
                                     number_endline_match = str_count(paste0(" ", Linked_ID_2), '\\sEndline'),
                                     number_intervention_match = str_count(paste0(" ", Linked_ID_2), '\\sIntervention'),
                                     number_RACD_match = str_count(paste0(" ", Linked_ID_2), '\\sRACD')
                          )
)

max(HRP_Namibia_Final_10a$number_baseline_match, na.rm = T)
max(HRP_Namibia_Final_10a$number_endline_match, na.rm = T)
max(HRP_Namibia_Final_10a$number_intervention_match, na.rm = T)
max(HRP_Namibia_Final_10a$number_RACD_match, na.rm = T)


HRP_Namibia_Final_11 <- (HRP_Namibia_Final_10
                         %>% group_by(Region, Occupation, Linked_ID_2)
                         %>% summarise(HCCA = first(HCCA)) # 4 HRPs have been matched across different HCCA. 2 within Zambezi's intervention region and 2 across Olukula and Omboloka. Doesn't matter to pick one
                         %>% ungroup()
                         %>% rename(Linked_ID = Linked_ID_2)
                         )

########
# Save #
########
setwd("/Users/francoisrerolle/Desktop/AutoEntrepreneur/Jenny/Capture Recapture/Data/Cleaned")
save(file="HRP_Namibia_Final_Record_Linked_1gram_4radius_4chars.RData", HRP_Namibia_Final_11) # Save an Rdata file to conserve data cleaning/management features
