# Supplementary material for: Estimating the size of populations at risk for malaria: a case study in cattle herders and agricultural workers in Northern Namibia
Source: Sci Rep. 2024 Mar 26;14:7160. doi: 10.1038/s41598-024-56810-y (PMC10965975; doi:10.1038/s41598-024-56810-y)
Supplement: Supplementary file 1 — Supplementary Information 1. [file 41598_2024_56810_MOESM1_ESM.zip › Code/6-Data_Evaluating_Cross_Validating_Record_Linking_Algo.R]

# This code evaluates record-linkage algorithm for capture-recapture analysis for PSE on HRP namibia
# Part 3: Compute sensitivity and specifity and produce ROC curve

# Author: Dr Francois Rerolle for Dr Jennifer Smith
# Date: Fall 2021

# Clear wd
rm(list=ls())

## Set seed
set.seed(seed = 13536)

# Import packages
library(tidyverse)
library(Rcapture)
require(SparseMSE)

# Setwd
setwd("/Users/francoisrerolle/Desktop/AutoEntrepreneur/Jenny/Capture Recapture/Data/Cleaned")

#################
### Load data ###
#################
load("HRP_Namibia_Standardized_CV_Long.RData")
HRP_Namibia_Standardized_CV_Long_Mathes_To_Evaluate_Subset_Evaluated <- read.csv("HRP_Namibia_Standardized_CV_Long_Mathes_To_Evaluate_Subset_Evaluated.csv")


HRP_Namibia_Standardized_CV_Long_Evaluated <- (HRP_Namibia_Standardized_CV_Long
                                               %>% select(Scenario, Linked_ID)
                                               %>% inner_join(HRP_Namibia_Standardized_CV_Long_Mathes_To_Evaluate_Subset_Evaluated
                                                             %>% select(-ID)
                                                             %>% distinct())
                                               )

Record_Linking_Scenario_Evaluation <- (HRP_Namibia_Standardized_CV_Long_Evaluated
                                       %>% group_by(Scenario)
                                       %>% summarise(Number_Correct_Match = sum(Match_1 == "Correct match") + sum(Match_2 == "Correct match") + sum(Match_3 == "Correct match"),
                                                     Number_Incorrect_Match = sum(Match_1 == "Incorrect match") + sum(Match_2 == "Incorrect match") + sum(Match_3 == "Incorrect match"),
                                                     Number_Correct_Match_Missed = sum(Match_1 == "Missed correct match") + sum(Match_2 == "Missed correct match") + sum(Match_3 == "Missed correct match"),
                                                     Number_Incorrect_Match_Missed = sum(Match_1 == "Missed incorrect match") + sum(Match_2 == "Missed incorrect match") + sum(Match_3 == "Missed incorrect match")
                                                     )
                                       %>% mutate(Sensitivity = Number_Correct_Match / (Number_Correct_Match + Number_Correct_Match_Missed),
                                                  Specificity = Number_Incorrect_Match_Missed / (Number_Incorrect_Match + Number_Incorrect_Match_Missed),
                                                  Gram = substr(x = Scenario, start = 11, stop = 11),
                                                  Radius = substr(x = Scenario, start = 12, stop = 12),
                                                  Chars = substr(x = Scenario, start = 13, stop = 13)
                                                  )
                                       )


Record_Linking_Scenario_Evaluation_Plot <- (Record_Linking_Scenario_Evaluation
                                            %>% filter(Gram !=3)
                                            %>% ggplot()
                                            + geom_point(aes(x = 1-Specificity, y = Sensitivity, col = Radius, shape = Chars), size = 4)
                                            + geom_line(aes(x = 1-Specificity, y = Sensitivity, group = Gram, linetype = Gram))
                                            + scale_x_continuous(breaks = seq(from = 0, to = 1, by = 0.1), limits = c(0,1))
                                            + scale_y_continuous(breaks = seq(from = 0, to = 1, by = 0.1), limits = c(0,1))
                                            )

Record_Linking_Scenario_Evaluation_Plot

# 
# ########
# # Save #
# ########
# setwd("/Users/francoisrerolle/Desktop/AutoEntrepreneur/Jenny/Capture Recapture/Data/Cleaned")
# save(file="HRP_Namibia_Standardized_CV_Long_Mathes_To_Evaluate_Subset.RData", HRP_Namibia_Standardized_CV_Long_Mathes_To_Evaluate_Subset) # Save an Rdata file to conserve data cleaning/management features
# write.csv(HRP_Namibia_Standardized_CV_Long_Mathes_To_Evaluate_Subset, file = "HRP_Namibia_Standardized_CV_Long_Mathes_To_Evaluate_Subset.csv", row.names = F) # Save an excel file for easy visualization
# 
# save(file="HRP_Namibia_Standardized_CV_Long.RData", HRP_Namibia_Standardized_CV_Long) # Save an Rdata file to conserve data cleaning/management features
