# Supplementary material for: Estimating the size of populations at risk for malaria: a case study in cattle herders and agricultural workers in Northern Namibia
Source: Sci Rep. 2024 Mar 26;14:7160. doi: 10.1038/s41598-024-56810-y (PMC10965975; doi:10.1038/s41598-024-56810-y)
Supplement: Supplementary file 2 — Supplementary Information 2. [file 41598_2024_56810_MOESM2_ESM.zip]

Archive with 61 entries (58 files):
- To be published/
- To be published/HRP_Namibia_Final_Record_Linked_2gram_2radius_3chars.RData
- __MACOSX/To be published/._HRP_Namibia_Final_Record_Linked_2gram_2radius_3chars.RData
- To be published/HRP_Namibia_Final_Record_Linked_2gram_4radius_4chars.RData
- __MACOSX/To be published/._HRP_Namibia_Final_Record_Linked_2gram_4radius_4chars.RData
- To be published/HRP_Namibia_Final_Record_Linked_3gram_2radius_4chars.RData
- __MACOSX/To be published/._HRP_Namibia_Final_Record_Linked_3gram_2radius_4chars.RData
- To be published/Baseline mapping/
- To be published/HRP_Namibia_Final_Record_Linked_3gram_4radius_3chars.RData
- __MACOSX/To be published/._HRP_Namibia_Final_Record_Linked_3gram_4radius_3chars.RData
- To be published/HRP_Namibia_Final_Record_Linked_1gram_3radius_4chars.RData
- __MACOSX/To be published/._HRP_Namibia_Final_Record_Linked_1gram_3radius_4chars.RData
- To be published/.DS_Store
- __MACOSX/To be published/._.DS_Store
- To be published/HRP_Namibia_Final_Record_Linked_3gram_1radius_4chars.RData
- __MACOSX/To be published/._HRP_Namibia_Final_Record_Linked_3gram_1radius_4chars.RData
- To be published/HRP_Namibia_Final_Record_Linked_2gram_1radius_3chars.RData
- __MACOSX/To be published/._HRP_Namibia_Final_Record_Linked_2gram_1radius_3chars.RData
- To be published/HRP_Namibia_Final_Record_Linked_2gram_1radius_4chars.RData
- __MACOSX/To be published/._HRP_Namibia_Final_Record_Linked_2gram_1radius_4chars.RData
- To be published/HRP_Namibia_Final_Record_Linked_3gram_1radius_3chars.RData
- __MACOSX/To be published/._HRP_Namibia_Final_Record_Linked_3gram_1radius_3chars.RData
- To be published/HRP_Namibia_Final_Record_Linked_1gram_3radius_3chars.RData
- __MACOSX/To be published/._HRP_Namibia_Final_Record_Linked_1gram_3radius_3chars.RData
- To be published/HRP_Namibia_Final_Record_Linked_3gram_4radius_4chars.RData
- __MACOSX/To be published/._HRP_Namibia_Final_Record_Linked_3gram_4radius_4chars.RData
- To be published/HRP_Namibia_Final_Record_Linked_3gram_2radius_3chars.RData
- __MACOSX/To be published/._HRP_Namibia_Final_Record_Linked_3gram_2radius_3chars.RData
- To be published/HRP_Namibia_Final_Record_Linked_2gram_4radius_3chars.RData
- __MACOSX/To be published/._HRP_Namibia_Final_Record_Linked_2gram_4radius_3chars.RData
- To be published/HRP_Namibia_Final_Record_Linked_2gram_2radius_4chars.RData
- __MACOSX/To be published/._HRP_Namibia_Final_Record_Linked_2gram_2radius_4chars.RData
- To be published/Endline mapping/
- To be published/HRP_Namibia_Final_Record_Linked_3gram_3radius_3chars.RData
- __MACOSX/To be published/._HRP_Namibia_Final_Record_Linked_3gram_3radius_3chars.RData
- To be published/HRP_Namibia_Final_Record_Linked_1gram_1radius_3chars.RData
- __MACOSX/To be published/._HRP_Namibia_Final_Record_Linked_1gram_1radius_3chars.RData
- To be published/HRP_Namibia_Final_Record_Linked_2gram_3radius_4chars.RData
- __MACOSX/To be published/._HRP_Namibia_Final_Record_Linked_2gram_3radius_4chars.RData
- To be published/HRP_Namibia_Final_Record_Linked_1gram_2radius_3chars.RData
- __MACOSX/To be published/._HRP_Namibia_Final_Record_Linked_1gram_2radius_3chars.RData
- To be published/HRP_Namibia_Final_Record_Linked_1gram_4radius_4chars.RData
- __MACOSX/To be published/._HRP_Namibia_Final_Record_Linked_1gram_4radius_4chars.RData
- To be published/HRP_Namibia_Final_Record_Linked_1gram_4radius_3chars.RData
- __MACOSX/To be published/._HRP_Namibia_Final_Record_Linked_1gram_4radius_3chars.RData
- To be published/HRP_Namibia_Final_Record_Linked_1gram_2radius_4chars.RData
- __MACOSX/To be published/._HRP_Namibia_Final_Record_Linked_1gram_2radius_4chars.RData
- To be published/HRP_Namibia_Final_Record_Linked_2gram_3radius_3chars.RData
- __MACOSX/To be published/._HRP_Namibia_Final_Record_Linked_2gram_3radius_3chars.RData
- To be published/HRP_Namibia_Final_Record_Linked_1gram_1radius_4chars.RData
- __MACOSX/To be published/._HRP_Namibia_Final_Record_Linked_1gram_1radius_4chars.RData
- To be published/HRP_Namibia_Final_Record_Linked_3gram_3radius_4chars.RData
- __MACOSX/To be published/._HRP_Namibia_Final_Record_Linked_3gram_3radius_4chars.RData
- To be published/Baseline mapping/Mapping_and_Enumeration_OHANGWENA_final_to_be_published.xlsx
- __MACOSX/To be published/Baseline mapping/._Mapping_and_Enumeration_OHANGWENA_final_to_be_published.xlsx
- To be published/Baseline mapping/Mapping_Zambezi_final_to_be_published.xlsx
- __MACOSX/To be published/Baseline mapping/._Mapping_Zambezi_final_to_be_published.xlsx
- To be published/Endline mapping/Zambezi_Sites_wMappingDataBE_Nov21_to_be_published.xlsx
- __MACOSX/To be published/Endline mapping/._Zambezi_Sites_wMappingDataBE_Nov21_to_be_published.xlsx
- To be published/Endline mapping/Ohangwena_Sites_wMappingData_final_to_be_published.xlsx
- __MACOSX/To be published/Endline mapping/._Ohangwena_Sites_wMappingData_final_to_be_published.xlsx
