# Supplementary material for: Estimating the size of populations at risk for malaria: a case study in cattle herders and agricultural workers in Northern Namibia
Source: Sci Rep. 2024 Mar 26;14:7160. doi: 10.1038/s41598-024-56810-y (PMC10965975; doi:10.1038/s41598-024-56810-y)
Supplement: Supplementary file 2 — Supplementary Information 2. [file 41598_2024_56810_MOESM2_ESM.zip › To be published/Baseline mapping/Mapping_Zambezi_final_to_be_published.xlsx]

## Sheet: Mapping_Zambezi_final
deviceid	note0	s1:region	s1:HCA	s1:typesite	s1:sp_typesite	note1	total_workers	nbr_herders	nbr_agriworkers	note2	herders:ch_november_2019	herders:ch_december_2019	herders:ch_january_2020	herders:ch_february_2020	herders:ch_march_2020	herders:ch_april_2020	herders:ch_may_2020	agriworkers:ch_november_2019	agriworkers:ch_december_2019	agriworkers:ch_january_2020	agriworkers:ch_february_2020	agriworkers:ch_march_2020	agriworkers:ch_april_2020	agriworkers:ch_may_2020	post_reference_points	note3	posts_number	Sites_count	note4	water_points_number	water_count	comment	note5
50:46:5d:19:31:a7		1	3	2			0											0	0	0	0	0	0	0	From the church, follow the power lines. Focus on the right side. Do not turn to the left.		2	2		1	1	Participant was co-operative
50:46:5d:19:31:a7		1	3	2			0											0	0	0	0	0	0	0	Take the route from the church, use the power lines road, two roads on the left then you turn on the right then you just drive straight you will see the tank then the road comes straight here		1	1		1	1	Participant was co-operative
868000000000000		1	6	2			0											6	6	6	6	6	6	6	Next to Mr muswalali farm		1	1		1	1	Cell number for the daughter
868000000000000		1	8	2			0											2	6	6	6	6	6	6	From matemwa village to the river		0	0		2	2
862000000000000		1	7	3			0				5	5	5	5	5	5	5	5	5	5	5	5	5	5	From twathyiyana village you pass through the village		1	1		1	1
868000000000000		1	8	3			0				2	2	2	2	2	2	2	6	6	6	6	6	6	6	Pass through kapalingo farm		0	0		1	1	They catch water from wail
868000000000000		1	7	3			0				1	1	1	1	1	1	1	1	1	1	1	1	1	1	Malengalenga village south straight after Victor,s village turn left 700m.		0	0		1	1	The respondent was not the real owner of the post.
868000000000000		1	5	1			1				1	1	1	1	1	1	1								From Agnes linuando 500m northwards		0	0		1	1	Two owners at same cttlepost
868000000000000		1	5	1			1				1	1	1	1	1	1	1								From Agnes linyando drive 500m northwards		0	0		1	1	Two owner s at one cattle post
868000000000000		1	4	1			1				1	1	1	1	1	1	1								From Lister,s Cattle post you walk again 10 minutes to the South direction to rich to Allen s Cattle post		2	2		1	1	No comments
868000000000000		1	4	1			1				1	1	1	1	1	1	1								From Allen you walk another 5 minutes North East to rich the Induna ,2		0	0		1	1
868000000000000		1	7	1			1				1	1	1	1	1	1	1								From Sangwali junction drive straight only o private road		2	2		1	1	Good
868000000000000		1	4	1			1				1	1	1	1	1	1	1								You turn left from Sibbinda health center in gravel road about 5_6 Kilometers		3	3		0	0	They use natural water sources
868000000000000		1	4	1			1				1	1	1	1	1	1	1								From Sibbinda health center turn to the left onto a gravel and drive for almost 3-4 Kilometers then turn right and drive for almost 7-9 Kilometers		1	1		1	1	Close to the cattle post
868000000000000		1	4	1			1				1	1	1	1	1	1	1								From Semi's cattle post drive to the South		1	1		1	1
868000000000000		1	4	1			1				1	1	1	1	1	1	1								From Semi's cattle post you drive to the South West		0	0		1	1	The water point is owned by the family
868000000000000		1	4	1			1				1	1	1	1	1	1									From Barden drive straight 1 kilos		0	0		1	1	Same area of water point
868000000000000		1	3	1			1				1	1	1	1	1	1	1										0	0		2	2
862000000000000		1	3	1			1				1	1	1	1	1	1	1								Aundrey's cattle post		0	0		2	2
868000000000000		1	4	1			1				1	1	1	1	1	1	1								When you're‚Äã from daveson's you drive straight .You will fine it on your left.about 5 km		1	1		1	1	The same water point is used by many camps in this area.
868000000000000		1	4	1			1				1	1	1	1	1	1	1								From Lasken 's Cattle post you turn to the left		1	1		1	1
868000000000000		1	4	1			1				1	1	1	1	1	1	1								Munichikuni		0	0		1	1
868000000000000		1	4	1			1				1	1	1	1	1	1	1								Munichikuni		0	0		1	1
862000000000000		1	4	1			1				1	1	2	2	2	2	2										0	0		1	1
862000000000000		1	4	1			1				1	1	1	1	1	1	1								Sikuluzina		0	0		1	1
868000000000000		1	8	1			1				1	1	1	1	1	1	1								Chizizi		0	0		1	1
868000000000000		1	8	1			1				1	1	1	1	1	1	1										0	0		1	1
868000000000000		1	8	1			1				1	1	1	1	1	1	1								Shilove		0	0		1	1
868000000000000		1	3	2			1											2	1	1	1	1	1	1	From Kaunga to Buwonde about 2km.		0	0		1	1
862000000000000		1	4	2			1											4	4	4	4	4	4	4	From the police base to the water point		8	8		1	1
868000000000000		1	5	2			1											1	1	1	1	1	1	1	Just after kayuwo village you drive northetn direction about1.5km to Mashekeziba farm.		1	1		1	1	He is the owner and he doesn't employ agriculture worker.
50:46:5d:19:31:a7		1	3	2			1											1	1	1	1	1	1	1			3	3		1	1
868000000000000		1	7	2			1											1	1	1	1	1	1	1	From sangwali junction turn left follow gravel road 500m turn left within 300m.		0	0		0	0	There was no water point they used to fetch water nearby cattle post Mr Mwinkanda
868000000000000		1	7	2			1											1	1	1	1	1	1	1	From the main road opposite Sincembe cattle post north 700m turn left 1km		0	0		0	0	They share the same cattle post with Maloboka Risco..
868000000000000		1	3	2			1											1	1	1	1	1	1	1	Nabachembele		1	1		1	1	No comments
868000000000000		1	5	2			1											1	1	1	1	1	1	1	Drive turn right 1km		0	0		1	1	GPS was captured before
868000000000000		1	8	2			1											1	1	1	1	1	1	1	Shantereka at the river side		0	0		2	2
868000000000000		1	8	2			1											0	1	1	1	1	1	1	Next to sankwasa's farm		0	0		1	1
98:0c:a5:09:71:47		1	7	2			1											1	1	1	1	1	1	1	Malengalenga south 7km		3	3		0	0	They used to fetch water at the village
868000000000000		1	3	3			1	1	0		1	1	1	1	1	1	1	0	0	0	0	0	0	0			1	1		1	1
868000000000000		1	3	3			1	1	1		1	1	1	1	1	1	1	1	1	1	1	1	1	1	Straight		3	3		1	1	We just find one worker who work both side as a cattle herder as well as agricultural worker.
868000000000000		1	3	3			1	1	0		1	1	1	1	1	1	1	0	0	0	0	0	0	0	Power line turn right and drive straight		1	1		1	1
868000000000000		1	6	3			1	1	1		1	1	1	1	1	1	1	1	1	1	1	1	1	1	Just straight from the turn		0	0		1	1	None
868000000000000		1	6	3			1	1	1		1	1	1	1	1	1	1	1	1	1	1	1	1	1	Next to Mr mukena farm		2	2		1	1	No comments
868000000000000		1	5	3			1	1	0		1	1	1	1	1	1	1	0	0	0	0	0	0	0	500m walk eastward		0	0		2	2
868000000000000		1	7	3			1	1	0		1	1	1	1	1	1	1	0	0	0	0	0	0	0	From the main road opposite Sincembe ,s cattle post proceed north 700m turn Right approximately 300 m left.		0	0		0	0	They use to fetch water from the village to the farm.
868000000000000		1	4	3			1	1	0		1	1	1	1	1	1		0	0	0	0	0	0		From Makanga Village turn right drive 9 kilos to Mr Patrick cattle post		1	1		1	1	Mr Livermore has a farm but at the village here are his cattles only.
98:0c:a5:09:71:47		1	7	3			1	1	0		1	1	11	1	1	1	1	0	0	0	0	0	0	0	From Kakilamupepo south straight 10km		0	0		0	0	They don't have water point they use traditional wel..and they do ploughing themselves .
868000000000000		1	8	3			1	1	0		0	2	2	2	2	2	2	0	0	0	0	0	0	0	Kamatanda		0	0		1	1
98:0c:a5:09:71:47		1	7	3			1	1	2		1	1	1	1	1	1	1	2	2	2	2	2	2	2	Lianshulu junction road to kongola 500m right approximately 2km north		3	3		0	0	New site.
868000000000000		1	7	3			1	1	1		1	1	1	1	1			1	1	1	1	1			One metres away		1	1		1	1	Mapping
868000000000000		1	3	1			2				2	2	2	2	2	2	2								Left side		0	0		1	1
50:46:5d:19:31:a7		1	3	1			2				2	3															1	1		1	1	Participant does not know the boss's cellphone number
868000000000000		1	4	1			2				2	2	2	2	2	2	2								From Trans caprivi high way you bypass kasakatau about 4 kilo meters you rich to Lupalezi Cattle post		1	1		1	1
868000000000000		1	8	1			2				2	2	2	2	2	2									Nearby		0	0		1	1	They sleep in the structure near the cattle post
868000000000000		1	4	1			2				2	2	2	2	2	2	2								From George you only walk ,no road for the car about 15 minute walking then you rich Lister s Cattle post		3	3		1	1
868000000000000		1	7	1			2				2	2	2	2	2	2	2								From Sangwali junction straight North approximately 800m		2	2		1	1	The respondent was not the cattle post owner.
868000000000000		1	4	1			2				2	2	2	2	2	2	2								From Sibbinda health center turn to left onto the gravel road and drive to the South almost about 3-5 Kilometers then turn to the right		0	0		1	1	Very far from other cattle post
868000000000000		1	4	1			2				2	2	2	2	2	2	2								When you're from Sibbinda you turn left		0	0		1	1	Cattle post only.
868000000000000		1	4	1			2				2	2	2	2	2	2	2								From town you turn left when you reach Sibbinda.		3	3		1	1	Cattle post only
868000000000000		1	4	1			2				2	2	2	2	2	2									Sibbinda Road to Linyanti drive 14 kilos turn and drive 5		0	0		1	1	Same Cattle post and water point and no farms
868000000000000		1	4	1			2				2	2	2	2	2	2	2								From Sibbinda health center drive to the South direction		2	2		1	1
868000000000000		1	4	1			2				2	2	2	2	2	2	2								On the center of this cattle post		1	1		1	1	No Comments
868000000000000		1	4	1			2				2	2	2	2	2	2	2								Drive to the South direction from Semi's cattle post		1	1		1	1
868000000000000		1	5	1			2				2	1	2	2	2	2	2								Just After Kukomokwa's farm the next one is for Leonard Kumanina.		1	1		2	2
868000000000000		1	4	1			2				2	2	2	2	2	2	2								When you're from Sibbinda you turn left in Sibbinda Linyanti road ,then you turn right in the private road .About 8km .		3	3		1	1	There‚Äã is only cattle post .
868000000000000		1	4	1			2				2	2	2	2	2	2	2								From Sibbinda health center turn left onto the gravel road and drive for almost 3-4 Kilometers		1	1		1	1	No comment
868000000000000		1	4	1			2				2	2	2	2	2	2	2								From Taraha cattle post drive straight to the South		0	0		1	1	At this area they use one water point
868000000000000		1	4	1			2				2	2	2	2	2	2	2								Just same view Meters from the gravel road to Linyanti from Sibbinda		1	1		1	1	No comment
868000000000000		1	7	1			2				0	0	0	0	0	0	0								From mbambazi School junction turn 50m turn left north approximately 3km		1	1		1	1	The cattle herders the can not wark during night time because it's near the park
868000000000000		1	8	1			2				2	2	2	2	2	2	2								2kilo after lusu village		1	1		1	1
868000000000000		1	8	1			2				2	2	2	2	2	2	2								Use the main road from the village lusu		1	1		1	1
868000000000000		1	8	1			2				2	2	2	2	2	2	2								Where lusu ends		0	0		1	1	They get drinking water from the village
868000000000000		1	8	1			2				2	2	2	2	2	2	2								Drive straight from the village		0	0		1	1	They get drinking water from the village's
868000000000000		1	3	1			2				2	2	2	2	2	2	2								Muhinda		2	2		2	2	No comments
868000000000000		1	4	1			2				2	2	2	2	2	2	2								From Lyakuwa Julius, s Cattle post you drive straight to Rich the point		1	1		1	1	No comment
868000000000000		1	8	1			2				2	2	2	2	2	2	2								From kakoma village		0	0		1	1
868000000000000		1	3	1			2				2	2	2	2	2	2	2								Makoloi		1	1		1	1	Don't have a phone
868000000000000		1	4	1			2				2	2	2	2	2	2	2								When you're from Sibbinda you turn left in the gravel road for Sibbinda Linyanti road you'll find it on your left.		1	1		1	1	No
868000000000000		1	5	1			2				2	2	2	2	2	2	2								Kanyimba village right turn off on transcaprivi highway. 1km		1	1		1	1
862000000000000		1	3	1			2				2	2	2	2	2	2	2								Aggrey cattle		0	0		1	1
862000000000000		1	3	1			2				2	2	2	2	2	2	2								Aggrey cattle post		0	0		1	1
868000000000000		1	4	1			2				2	2	2	2	2	2	2								When you're from the tired road you turn right about 10km.		0	0		1	1	No comment
868000000000000		1	4	1			2				2	2	2	2	2	2	2								Just from packs .		0	0		1	1	No comment
868000000000000		1	4	1			2				2	2	2	2	2	2									From sikubi school to Kachimine Charles Village and drive straight to the cattle post		1	1		1	1	They are Not yet at the cattle but found them have started building to shift.
868000000000000		1	4	1			2				2	2	2	2	2	2	2								From Dusken's cattle post drive to the West		0	0		1	1	No comment
862000000000000		1	4	1			2				2	2	2	2	2	2	2										0	0		1	1	No cell phone number
868000000000000		1	8	1			2				2	2	2	2	2	2	2										1	1		1	1
868000000000000		1	8	1			2				2	2	2	2	2	2	2								7km from mutakalilumo's farm		0	0		1	1
868000000000000		1	8	1			2				2	2	2	2	2	2	2								Next to Raymond's cattle post		0	0		1	1
868000000000000		1	8	1			2				2	2	2	2	2	2	2								Westwards from jeofrey samunzala farmstead 20 minutes walking distance		0	0		1	1
868000000000000		1	6	1			2				2	2	2	2	2	2	2								Nakati road		0	0		1	1
868000000000000		1	3	2			2											2	2	8	8	8	3	3	Sabuta's farm and cattle		0	0		1	1
868000000000000		1	5	2			2											2	2	2	2	2	2	2	From Agnes farm eatwards and then north at old wateoint 15minutes walk		3	3		2	2
868000000000000		1	5	2			2											2	2	2	2	2	2	2	From pelekelo nyambe 10 minutes walk		1	1		1	1
868000000000000		1	5	2			2											2	2	2	2	2	2	2	From Linus lukatezi drive northeast about 2km		0	0		1	1
862000000000000		1	6	2			2											2	2	2	2	2	2	2	Water pump turn right		4	4		1	1	No comment
868000000000000		1	6	2			2											2	2	2	2	2	2	2	From pelekelo drive eastward		1	1		1	1	Made mistakes on name of agricultural /Cattle post name and name of owner.should be only 1
868000000000000		1	8	2			2											2	2	2	2	2	2	2	Behind development center		0	0		2	2
868000000000000		1	8	2			2											2	2	2	2	2	2		Nearby		2	2		1	1	Same gpr with born mate,this is not correct GPs coordinate
868000000000000		1	3	2			2											2	2	2	2	2	2	2			2	2		1	1	No cellphone
50:46:5d:19:31:a7		1	3	2			2											2	2	2	2	2	2	2			2	2		1	1
868000000000000		1	3	2			2											2	2	2	4	4	4	4	Mainga road		0	0		1	1
50:46:5d:19:31:a7		1	3	2			2											2	2	2	2	2	2	2	Dk		5	5		1	1
868000000000000		1	4	2			2											2	2	2	2	2	22		From Sibbinda turn off you drive 500 Meters you turn to the right and drive ,4 to 5 kilo Meters to rich the points		6	6		1	1
868000000000000		1	5	2			2											2	2	2	2	2	2	2	From new look north eastwards		1	1		1	1
868000000000000		1	5	2			2											2	2	2	2	2	2	2	From bornface 200m		0	0		1	1
868000000000000		1	5	2			2											2	2	2	2	2	2	2	From Victor walk about 1km		0	0		0	0
868000000000000		1	6	2			2											0	2	2	2	2	2	2	Next to wando's farm		0	0		1	1	No phone
868000000000000		1	7	2			2											2	2	2	2	2	2	2	Mukorufu primary junction across the road 300m turn right.		2	2		1	1	The respondent was the biological mother.
868000000000000		1	8	2			2											2	2	2	2	2	2	2	Chidamu		0	0		1	1	GPS coordinates matching Mathews lichaba
868000000000000		1	3	2			2											2	2	2	2	2	2	2			2	2		1	1
868000000000000		1	3	2			2											2	2	2	2	2	2	2			0	0		1	1
98:0c:a5:09:73:c4		1	6	2			2											0	2	2	2	2	2	2	Close to sabelo village		3	3		1	1	Water source currently dry due to no rain
862000000000000		1	4	2			2											2	2	2	2	2	2	2			0	0		1	1
862000000000000		1	4	2			2											2	2	2	2	2	2	2			0	0		1	1	No cell phone number
862000000000000		1	4	2			2											2	2	2	2	2	2	2			0	0		1	1
868000000000000		1	8	2			2											2	2	2	2	2	2	2	Close to mutakalilumo farmstead		0	0		1	1	Farm workers new at place could not give proper answers
868000000000000		1	8	2			2											2	2	2	2	2	2	2	Next samunzala village		0	0		1	1
868000000000000		1	5	2			2											4	4	4	4	4	4	4	Close to Beauster		3	3		1	1
868000000000000		1	3	3			2	1	1		2	2	2	2	2	2	2	2	2	2	2	2	2	2	Use power lines		2	2		1	1	It went well
868000000000000		1	3	3			2	1	1		1	1	1	1	1	1	1	1	1	1	1	1	1	1	Power point to the left		2	2		1	1
868000000000000		1	3	3			2	2	2		2	2	2	2	2	2	2	2	2	2	2	2	2	2	Less than 50 m walk		0	0		1	1
868000000000000		1	3	3			2	2	0		2	2	2	2	2	2	2	0	0	0	0	0	0	0	Power line		1	1		1	1
868000000000000		1	3	3			2	1	1		1														Follow the electricity polls		0	0		1	1
50:46:5d:19:31:a7		1	3	3			2	1	2		2							2							You tern from wayawaya to Kahunikwa and drive straight		1	1		1	1
868000000000000		1	4	3			2	2	0		2	2	2	2	2	2	2								From the police camp turn left to borehole then 700m south.		0	0		1	1	The respondent was not the owner.
868000000000000		1	4	3			2	2	0		22	2	2	2	2	2	2								From Muzani police camp go straight		4	4		1	1	Easy to find
868000000000000		1	4	3			2	2	4		2	2	2	2	2	2	2	4	4	4	4	4	4	4	Just after the police base go straight		2	2		2	2	None
868000000000000		1	4	3			2	2	0		2							2							Trans Zambezi high way ,when you reach sibbinda you turn right ,then you leave the first turn and you turn left in the second road.aproxmatly 4km.		4	4		1	1	Interview was fine .
868000000000000		1	5	3			2	2	0		3	3	3	3	3	3	3	2	2	2	2	2	2	2	Power point to the Right direction		0	0		1	1
50:46:5d:19:31:a7		1	3	3			2	2	0		0							0									2	2		1	1	They catch water to the village.
868000000000000		1	5	3			2	1	2		1	1	1	1	1	1	1	2	2	2	2	2	2	2	From kayambo farm eatwards 15 minutes walk		2	2		2	2
868000000000000		1	6	3			2	2	2		2	2	2	2	2	2		2	2	2	2	2	2		From choice tarred road.. A run on the right drive straight just after you water point		1	1		1	1
868000000000000		1	6	3			2	2	2		2	2	2	2	2	2	2	2	2	2	2	2	2	2	Just after the water pump, straight to the right.		0	0		1	1	None
868000000000000		1	7	3			2	2	0		2	2	2	2	2	2	2	0	0	0	0	0	0		From samudono turn Right straight after matiti is village finally Oscar ,s village		0	0		1	1	The agriculture work is only done by piece of work but the don't spend a night at the farm
868000000000000		1	8	3			2	2	0		2	2	2	2	2	2	2	0	0	0	0	0	0	0	Nearby		0	0		2	2	They use otherdam for drinking and other for cattles
50:46:5d:19:31:a7		1	3	3			2	2	2		2	2	2	2	2	2	2	2	2	2	2	2	2	2			4	4		1	1
50:46:5d:19:31:a7		1	3	3			2	1	1		1	1	1	1	1	1	1	1	1	1	1	1	1	1	Kaunga		2	2		1	1	No comments
868000000000000		1	4	3			2	2	0		2	2	2	2	2	2	2	0	0	0	0	0	0	0	From T-junction from Sibbinda health center drive to the West for almost two hundred metres and turn to the north		1	1		1	1	Two owners on one site
868000000000000		1	4	3			2	2	1		2	2	2	2	2	2	2	1	1	1	1	1	1	1	From Elice you drive straight and tern to the right you rich the point		3	3		1	1
868000000000000		1	4	3			2	2	1		2	1	2					2	2	3					From the tired road you turn right		2	2		1	1
868000000000000		1	4	3			2	2	0		2	2	2					2	2	2					From the road you turn right		3	3		1	1
868000000000000		1	4	3			2	2	2		2	2	2	2	2	2	2	2	2	2	2	2	2		From kaliyangile SDA church		0	0		1	1	Got a cattle header and new at the site
868000000000000		1	5	3			2	1	2		1	1	1	1	1	1	1	2	2	2	2	2	2	2	From new look turn right north east		1	1		1	1
868000000000000		1	7	3			2	2	0			2	2	2	2	2	2	0	0	0	0	0	0	0	After Sangwali junction on the way to sauzuo turn right,		0	0		1	1	Respondent is not the owner of the cattle post
868000000000000		1	8	3			2	1	1		1	1	1	1	1	1	1	1	1	1	1	1	1	1	From the main road you turn left		1	1		2	2	This place we are suffering with mosquito and the distance to the road
868000000000000		1	8	3			2	1	0		2	2	2	2	2	2	2	0	0	0	0	0	0	0	Straight		0	0		1	1	We find one cattle herder with his wife no agricultural worker they do for themselves
868000000000000		1	4	3			2	2	0		2	2	2	2	2	2	2	0	0	0	0	0	0		From Gravel road of Sibbinda to Linyanti drive 13 kilos and Turn right drive 5 to 6 kilos to the cattle post		3	3		1	1	Same place and water point and there are 3 other places at the same place
868000000000000		1	6	3			2	1	1		0	1	1	1	1	1	1	0	1	1	1	1	1	1	Second turn after sachona turn on ur left		7	7		1	1
868000000000000		1	7	3			2	2	0		2	2	2	2	2	2	2	0	0	0	0	0	0	0	Straight with mukorofu sign board,north.half a kilo		1	1		1	1	Good communication
868000000000000		1	4	3			2	2	0		2	2	2	2	2	2	2	0	0	0	0	0	0	0	When you're from tarahaa you drive straight about 7 kilometers		0	0		1	1
868000000000000		1	4	3			2	2	3		2	2	2	2	2	2	2	3	3	3	3	3	3	3	When you're from Sibbinda you turn left in Sibbinda Linyanti road.about 7km.		2	2		1	1
868000000000000		1	4	3			2	2	2		2	2	2	2	2	2	2	2	2	2	2	2	2	2	When you're from daveson's you go straight and turn left.about 2km		0	0		1	1	No comment
868000000000000		1	4	3			2				2	2	2	2	2	2	2	2	2	2	2	2	2	2	When you're from chalie's cattle post .You drive straight about 1km you find it at your right.		0	0		1	1	The are the same people who works in the farm and as cattle hearders.
868000000000000		1	4	3			2	2	2		2	2	2	2	2	2	2	2	2	2	2	2	2	2	From Taraha cattle post drive straight to South		0	0		1	1	No comment
868000000000000		1	4	3			2	2	2		2	2	2	2	2	2	2	2	2	2	2	2	2	2	When you're from daveson's you drive straight about 5km . You turn left.		1	1		1	1	There are two cattle hearders ,the are same people who works in the farm.
98:0c:a5:09:71:47		1	7	3			2	2	0		2	2	2	2	2	2	2	0	0	0	0	0	0	0	Malengalenga south direction approximately 4kms.		0	0		1	1	The same cattle headers used to help on farming when requested by the employer.
868000000000000		1	8	3			2	2	0		2	2	2	2	2	2	2	0	0	0	0	0	0	0	Drive straight from new mazoba		0	0		1	1	They use water from the wail for drinking
868000000000000		1	8	3			2	2	0		2	2	2	2	2	2	2	0	0	0	0	0	0	0	Straight from the road		0	0		1	1	They don't have good water point
868000000000000		1	4	3			2	2	0		2	2	2	2	2	2		0	0	0	0	0	0		From Makanga turn right and drive 9 kilos to reach the place		1	1		1	1	The water point and the cattle post are at the same place and the owner is Mr Lovemore.
98:0c:a5:09:71:47		1	7	3			2	1	1		1	1	1	1	1	1	1	1	1	1	1	1	1	1	From Kakilamupepo south to the river side 10kms		1	1		1	1	They dug wel for drinking water, even though its not safe for human healthy.
868000000000000		1	7	3			2	1	1		1	1	1	1	1	1	1	1	1	1	1	1	1	1	From kakilamupepo Village South approximately 7km you fast get Mr Joseph cattle post then Mr Alexizadra ,s cattle post		0	0		1	1	The cattle herders he use to help again to farm
868000000000000		1	8	3			2	2	0		2	2	2	2	2	2	2	0	0	0	0	0	0	0	From mutakalilumo farmstead eastwards 45 minutes walking distance		0	0		1	1
868000000000000		1	8	3			2	0	3		0	3	3	3	3	3	3	0	5	5	5	5	5	5			0	0		1	1
98:0c:a5:09:71:47		1	7	3			2	1	1		1	1	1	1	1	1	1	1	1	1	1	1	1	1	From Lianshulu junction kongola road 300m turn right approximately 3km north.		2	2		0	0	They used to fetch water from Lianshulu village
98:0c:a5:09:71:47		1	7	3			2	0	2		2	2	2	2	2	2	2	2	2	2	2	2	2	2	Sangwali junction straight west kongola road approximately 1 killometer turn right 50 meters north.		2	2		0	0	The same participants does cattle heading and agriculture.
98:0c:a5:09:71:47		1	7	3			2	1	1		1	1	1	1	1	1	1	1	1	1	1	1	1	1	Malengalenga south approximately 8 kilometer.		2	2		0	0	No water point
868000000000000		1	5	3			2	0	2		1	1	1	0	0	0	0	2	2	2	2	2	2	2	Turn right at kumaninas village then straight		1	1		1	1
868000000000000		1	3	1			3				3	3	3	3	3	3	3								Doreen village		0	0		1	1	The person I interviewed doesn't know the cell phone number for the owner
868000000000000		1	8	1			3				2	6	6	6	6	6	6								Main road from mukawa village		0	0		1	1
868000000000000		1	4	1			3				3	3	3	3	3	3	3								From the tired road you turn left		0	0		1	1	Cattle post only
868000000000000		1	4	1			3				3	3	3	3	3	3	3								From Sibbinda turn to Linyanti drive 5 kilos along the road to the left		4	4		0	0	Fetches water from the village and In tanks for cattles to drink. She has her point at the cattle post.
868000000000000		1	4	1			3				3	3	3	3	3	3	3								From Semmy Matius you drive straight to the South about 7 kilometers you rich to the point		0	0		1	1	No another Cattle post near by
868000000000000		1	4	1			3				3	3	3	3	3	3	3								From Sibbinda health center turn to the left onto the gravel road and drive for almost about 4 kilometers and drive off the gravel road		1	1		1	1	No comment
862000000000000		1	6	1			3				3	3	3	3	3	3	3								Near the road		2	2		1	1
868000000000000		1	8	1			3				3	3	3	3	3	3	3								End of lusu		0	0		1	1
868000000000000		1	8	1			3				3	3	3	3	3	3	3								Drive straight from new mazoba		0	0		0	0	Water is being collected outside the catchment area, malundu.
862000000000000		1	3	1			3				3	3	3	3	3	3	3								Makoloi		0	0		1	1
868000000000000		1	5	1			3				1	1	1	3	3	3	3								Before muzimbwa village turn right and then west next to power lines		1	1		1	1
862000000000000		1	3	1			3				1	3	3	3	3	3	3								Mubonenwa		0	0		1	1
862000000000000		1	3	1			3				3	3	3	3	3	3	3								Aggrey cattle post		0	0		1	1
868000000000000		1	4	1			3				3	3	3	3	3	3	3								From Trans Caprive high way you turn to the left on a cross road from Nukwa you drive straight about 2 Kilometers you rich the point		1	1		1	1	No comment
868000000000000		1	8	1			3				3	3	3	3	3	3	3								Mutakazi		0	0		1	1
98:0c:a5:09:71:47		1	7	1			3				2	2	2												Sangwali T junction turn right 1.5 kilos		1	1		1	1	New site
868000000000000		1	5	2			3											3	3	3	3	3	3	3	After new look village, Kongola area you travel east direction.		1	1		1	1	GPS was taken already
50:46:5d:19:31:a7		1	3	2			3											3	3	3	3	3	3	3			2	2		1	1	No comments
868000000000000		1	6	2			3											2	2	2	2	2	2	2	Sijwa village		0	0		1	1
868000000000000		1	7	2			3											2	2	2	2	2	2	2	Sangwali junction left 500m		0	0		1	1	The tespondant was the farm worker, and the third person included is the wife to the worker.
868000000000000		1	3	2			3											3	3	3	3	2	2	2	Kaunga		0	0		1	1
868000000000000		1	6	2			3											0	0	3	3	3	3	3	Next to marry kalimukwa's farm		0	0		1	1	None
868000000000000		1	6	2			3												3	3	3	3	3	3	Borehole		0	0		1	1
862000000000000		1	6	2			3											1	1	1	1	1	1	1	From the main road you turn left straight		5	5		1	1
862000000000000		1	6	2			3											3	3	3	3	3	3	3	Near Sikwanyi village		0	0		1	1	No comments
868000000000000		1	8	2			3											2	2	2	2	2	2	2			0	0		0	0	Water is collected from the village
868000000000000		1	3	2			3											3	3	3	3	3	3	3			0	0		1	1
868000000000000		1	6	2			3											2	2	3	3	3	3	3			0	0		1	1
868000000000000		1	6	2			3											3	3	3	3	3	3	3	Opposite the village		1	1		1	1
98:0c:a5:09:73:c4		1	6	2			3											0	0	3	3	3	3	3	Across the road from munzala's village		0	0		1	1	None
98:0c:a5:09:73:c4		1	6	2			3											0	0	3	3	3	3	3	Across the road from munzala's village		0	0		1	1	None
868000000000000		1	4	2			3											3	3	3	3	3	3	3	Just from proper's cattle post you go straight about 1km		0	0		1	1
868000000000000		1	4	2			3											3	3	3	3	3	3	3	From Manyando 's farm post you walk some meters to rich the point for Catherine		1	1		1	1	No commnts
868000000000000		1	5	2			3											3	3	3	1	1	1	1	It is 1.7 km from trans caprivi high way road to Kombwe farming area you drive east direction.		0	0		1	1
868000000000000		1	8	2			3											1	1	1	1	1	1	1			0	0		1	1	Collect water at the village and river at the farm
868000000000000		1	8	2			3											3	3	3	3	3	3	3	Farm surrounding the camp site		0	0		1	1	They get water from village
868000000000000		1	8	2			3											0	0	0	0	0	0	0	Next to haizaya poniso farmstead		1	1		1	1
868000000000000		1	8	2			3													3					Next to matemwa		1	1		0	0
868000000000000		1	3	3			3	1	2		1	1	1	1	1	1	1	3	3	3	3	3	3	3	Power line		2	2		1	1
868000000000000		1	3	3			3	0	3		0	0	0	0	0	0	0	3	3	3	3	3	3	3	From the road just follow power lines		0	0		1	1	Was good
868000000000000		1	3	3			3	2	1		2	2	2	2	2	2	2	1	7	7	15	15	15	15			5	5		1	1
868000000000000		1	3	3			3	1	2		1	1	1	1	1	1	1	2	6	6	6	6	6	6	From kahunikwa village it's 7 km to the Western side		3	3		1	1
50:46:5d:19:31:a7		1	3	3			3	3	0		0	0	0	0	0	0	0								Follow the power lines		1	1		1	1	The old couple does not elaborate
868000000000000		1	4	3			3	1	3		1	1	1	1	1	1		3	3	3	3	3	3		From caprivi trans high way turn right drive 22 Kilo metres and turn side road right and 2 kilos to the farm and cattle post		1	1		0	0	There's no borehole, people use to bring water from. The villages Nampengu which is 22 km unless if it's rain reason then there will be wells.
868000000000000		1	3	3			3	1	2		1	1	1	1	1	1	1	2	3	3	3	3	3	3			0	0		1	1
868000000000000		1	4	3			3	1	2		1	1	1	1	1	1		2	2	2	2	2	2		Tras caprivi high way from kaliyangile SDA Church turn to the right drive in a private straight for approximately 4 to 5 kilos to the farm and cattle post		1	1		1	1	Water point is far from the cattle post Muliisa but captured ( Sisinzi ) Njuakamo water point.
862000000000000		1	6	3			3	3	3		3	3	3	3	3	3	3	3	3	3	3	3	3	3	Solar pump		0	0		1	1	No community
868000000000000		1	6	3			3	1	2		1	1	1	1	1	1	1	2	2	2	2	2	2	2	Next to the solar panel water source		7	7		1	1	Happy to participate
868000000000000		1	6	3			3	1	2		1	1	1	1	1	1	1	2	2	2	2	2	2	2	From tired road drive north east		0	0		1	1
868000000000000		1	7	3			3	2	1		2	2	2	2	2	2	2	1	1	1	1	1	1	1	From kamaya,s Village turn right then straight after sand in the private road then you reach the post		5	5		1	1	Kenson mubu is in charge of the cattle/farm not the owner of the cattle post
a0707a1a2e977f62		1	7	3			3	2	1		2	2	2	2	2	2	2	1	1	1	1	1	1	1	Samudono junction across the road straight north the first cattle post.		0	0		1	1	The respondent was still new at work.
868000000000000		1	8	3			3	3	3		3	3	3	3	3	3	3	0	0	0	0	0	0	0	From mukawa road then turn to your right and follow gravel road		0	0		1	1	We just find three cattle herder whome they work both side as agricultural as well as cattle herder.
868000000000000		1	4	3			3	1	2		1	1	1	1	1	1	1	2	2	2	2	2	2	2	From Chururuka water point drive straight to the West		2	2		1	1
868000000000000		1	5	3			3	0	3		0	0	0	0	0	0	0	0	0	3	3	3	3	3	North east direction		1	1		1	1
868000000000000		1	7	3			3	2	1		2	2	2	2	2	2	2	1	1	1	1	1	1	1	Sangwali junction turn left 2km West.		4	4		1	1	There still some seasonal workers.
868000000000000		1	8	3			3	1	2		1	1	1	1	1	1	1	2	2	2	2	2	2	2	Straight		0	0		1	1	They have long distance to get water
868000000000000		1	4	3			3	3	3		3	3	3	3	3	3		3	3	3	3	3	3		From town when you reach Sibbinda you turn left in the gravel road.aproxmatly 20km from the tired road.		0	0		1	1	The work as cattle hearders and farm worker.
868000000000000		1	7	3			3	2	1		0	2	2	2	2	2	2	0	1	1	1	1	1	1	Sangwali junction turn left 300m turn right follow gravel road approximately 500m turn left.		3	3		1	1	The respondent was not the cattle post owner.
868000000000000		1	4	3			3	3	1		3	3	3	3	3	3	3	1	1	1	1	1	1	1	When you're from tarahaa you drive straight.And turn right.about 2km.		1	1		1	1	HPS taken on close by posts
868000000000000		1	4	3			3	3	3		3	3	3	3	3	3	3	3	3	3	3	3	3	3	When you're from daveson's cattle post you turn left in the private road about 2km		0	0		1	1
868000000000000		1	4	3			3	3	3		3	3	3	3	3	3	3	3	3	3	3	3	3	3	From Sibbinda health center turn to left onto the gravel road and drive for almost 4-5 Kilometers and Turn to the right		0	0		1	1	No comment
868000000000000		1	6	3			3	1	4		4	4	4	4	4	4	4										4	4		1	1	We will
868000000000000		1	7	3			3	2	0		2	2	2	2	2	2	2	0	0	0	0	0	0	0	From Leonard cattle post west direction 700m		1	1		1	1	The third participant on cattle post just came for a week visit.
868000000000000		1	7	3			3	2	0		2	2	2	2	2	2	2	0	0	0	0	0	0	0	Mambali/Sauzuo turn right north approximately 4kms		2	2		1	1	The agricultural workers hey use to hire casual during ploughing.
868000000000000		1	4	3			3	2	1		2	2	2	2	2	2		1	1	1	1	1	1		From Sibbinda driving Linyanti Road it's 9 kilos		1	1		1	1	Water point is at the village Mazanino
868000000000000		1	4	3			3	3	3		3	3	3	3	3	3	3	3	3	3	3	3	3	3	From Julie's cattle post you drive straight.you will find it on your right		1	1		1	1	The are the same people who works in the farm.
98:0c:a5:09:71:47		1	7	3			3	1	1		1	1	1	1	1	1	1	1	1	1	1	1	1	1	From the main road Malengalenga combined school junction turn left 3.2km main village,then proceed south approximately 1km.		6	6		1	1	The other participant was a wife to the cattle header.
868000000000000		1	7	3			3	1	2		1	1	1	1	1	1	1	2	2	2	2	2	2	2	Malengalenga Village South straight 4kms .		1	1		1	1	Easy to find
868000000000000		1	8	3			3	2	1		3	3	3	3	3	3	3	35	3	3	3	3	3	3	Old mazoba		0	0		1	1
868000000000000		1	8	3			3	3	3		3	4	4	4	4	4	4	3	4	4	4	4	4	4	Behind the village		0	0		1	1
868000000000000		1	8	3			3	2	5		2	2	2	2	2	2	2	3	3	3	3	3	3	3	Gunkwe area		1	1		1	1
98:0c:a5:09:71:47		1	7	3			3	2	1		2	2	2	2	2	2	2	0	1	1	1	11	1	0	Lianshulu junction straight kongola road 500m turn right approximately 1km north.		1	1		1	1	The respondent requested the researchers to provide with medication since the clinic is far.
98:0c:a5:09:71:47		1	7	3			3	1	2		1	1	1	1	1	1	1	0	0	0	0	0	0	0	Samudono junction across the road north 7km		0	0		0	0	They fetch water in ponds during rain season for agricultural work they do the work themselves.
868000000000000		1	7	3			3	1	2		1	1	1	1	1	1	1	2	2	2	2	2	2	2	From kakilamupepo Village South approximately 7km you reach Mr Joseph ,s cattle post		2	2		1	1	The respondent she s the owner of the cattle post she said it's in side the park
868000000000000		1	8	3			3	2	2		2	2	2	2	2	2	2	0	0	2	2	2	2	0			1	1		1	1
868000000000000		1	8	3			3	3	3		3	3	3	3	3	3	3	3	3	3	3	3	3	3	Nankazi		0	0		1	1
868000000000000		1	8	3			3	2	1		0	3	3	3	3	3	3	1	1	1	1	1	1	1	Sholove		0	0		1	1
868000000000000		1	8	3			3	2	1		2	3	3	3	3	3	3	1	2	2	2	2	2	2	From mutakalilumo old camp		0	0		1	1
868000000000000		1	8	1			4				4	4	4	4	4	4	4								2kilo after the cattle post for Mr sankwasa		0	0		1	1	None
a0707a1a2e977f62		1	7	1			4				2	2	2	2	2	2	2								From sangwali junction turn left in a main road about 500 to your right side ,s florance sincembe s cattle post		1	1		1	1	The really appreciate when the see people from the ministry coming to them and share information with them
868000000000000		1	3	1			4				4	4	4	4	4	4	4								Kaine		0	0		1	1	No comment
868000000000000		1	4	1			4				4	4	4	4	4	4									From Sibbinda driving Linyanti road is 12 kilos		1	1		1	1	The water point is about is 600 meters from camp
868000000000000		1	5	1			4				4	4	4	4	4	4	4								1,Km from Kanyimba's village		0	0		1	1
868000000000000		1	8	1			4				4	4	4	4	4	4	4								Next to machita primary school		2	2		1	1
868000000000000		1	7	2			4											4	4	4	4	4	4		From malengalenga turn right from katima and drive 7 kilo metres		1	1		0	0	They get water from the village which is 7 kilos to the site
868000000000000		1	3	2			4											4	4	4	4	4	4	4	Just after Kasheshe Cs you turn right from town and follow power line poles about 6.7 km to Kaunga farm.		4	4		4	4
868000000000000		1	5	2			4											2	4	4	2	2	2	2	From kayambp farm 15 minutes walk		2	2		2	2
868000000000000		1	3	2			4											4	4	4	4	4	4	4	Kaunga		2	2		1	1
50:46:5d:19:31:a7		1	3	2			4											1	4	4	4	4	4	4			2	2		1	1	They fetch water from the village and transport it to the farm
868000000000000		1	5	2			4											1	1	4	4	4	4	4	From Kongola village northeast		1	1		1	1
868000000000000		1	6	2			4											4	4	4	4	4	4	4	Drive straight from sijwa village		0	0		1	1	None
868000000000000		1	6	2			4											0	4	4	4	4	4	4	Second turn on your left after sachona gravel		0	0		1	1	None
868000000000000		1	6	2			4											0	4	4	4	4	4	4	Next to marry kalimukwa's farm		0	0		1	1	None
868000000000000		1	6	2			4											4	4	4	4	4	4	4	Game ranger office behind		1	1		1	1	Sometimes fetch water in dams
868000000000000		1	5	2			4											2	2	4	4	4	4	4	From kachitomwa 1 km northwards		1	1		1	1
868000000000000		1	6	2			4											1	1	8	8	8	8	8	Before park gate left side		3	3		2	2
868000000000000		1	6	2			4											4	4	4	4	4	4	4	Behind kasikili village		2	2		1	1
868000000000000		1	6	2			4											2	4	4	4	2	2	2			1	1		1	1
868000000000000		1	6	2			4											2	2	5	5	5	2	2	Opposite village		0	0		1	1
868000000000000		1	6	2			4											2	2	4	4	4	4	4	Lizauli opposite village		1	1		1	1
862000000000000		1	3	2			4											4	4	4	4	4	4	4	Nabachembele		0	0		1	1
862000000000000		1	3	2			4											4	4	4	4	4	4	4	Nabachembele		0	0		1	1
868000000000000		1	4	2			4											4	4	4	4	4	4	4	From Trans Caprive high way you turn left on a market point for makanga then you drive about 8-10 Kilometers you rich the point for Kambula		2	2		1	1
868000000000000		1	5	2			4											4	4	4	4	4	4	4	From lyamukulo village turn right 45 minutes walk		0	0		1	1
868000000000000		1	5	2			4											4	4	4	4	4	4	4	Namulobaloba		0	0		1	1
868000000000000		1	5	2			4											4	4	4	4	4	4	4	Namulobaloba		0	0		1	1
98:0c:a5:09:71:47		1	7	2			4											4	4	4	4	4	4	4	Sangwali junction main road to kongola 1.3 kilometers turn right north 500m		2	2		0	0	No water point they fetch water from the village.
98:0c:a5:09:71:47		1	7	2			4											4	4	4	4	4	4	4	Sangwali junction straight kongola road Approximately 2km turn left about 50 m		3	3		0	0
868000000000000		1	3	3			4	1	3		4	4	4	4	4	4	4	4	4	4	4	4	4	4	Power point		5	5		1	1
868000000000000		1	3	3			4	1	3		4	4	4	4	4	4	4	4	4	4	4	4	4	4	Power point		5	5		1	1
868000000000000		1	3	3			4	2	2		2	2	2	2	2	2	2	2	2	2	2	2	2	2	Nearby		2	2		2	2	Went well
868000000000000		1	3	3			4	1	3		1	1	1	1	1	1	1	3	3	3	3	3	3	3	From Kasheshe clinic you drive 500 meters towards sibbinda than you turn right to follow the power line for nampower.		6	6		1	1
868000000000000		1	3	3			4	2	2		2	2	2	2	2	2	2	5	5	5	5	5	5	5			1	1		1	1
868000000000000		1	3	3			4	1	5		1	1	1	1	1	1	1	5	5	5	5	5	5	5			3	3		1	1
868000000000000		1	6	3			4	0	4		4	4	4	4	4	4	4								From kashshe school turn right follow power lines 6'7 km.kaunga farm		4	4		4	4
868000000000000		1	3	3			4	1	3		3	5	5	5	5	5	5	1	1	1	1	1	1	1	Muntande farm		0	0		1	1	The person we interviewed doesn't the cell phone number for rocks.
868000000000000		1	5	3			4	1	3		1	1	1	1	1	1	1	4	4	4	4	4	4	4	From the Tared road turn right north ward		0	0		1	1
868000000000000		1	5	3			4	1	3		1	1	1	1	1	1	1	3	3	3	3	3	3	3	Igneous's cattle post		0	0		1	1	Same GPS coordinates
868000000000000		1	6	3			4	4	4		4	4	4	4	4	4	4	4	4	4	4	4	4	4	Gravel road from choi onthe right side		0	0		1	1	All four work both on farm and cattle
868000000000000		1	6	3			4	2	4		2	2	2	2	2	2	2	4	4	4	4	4	4	4	At poster written mukolo campsite.. Turn in the same gravel then a turn to the left		0	0		1	1	By sinjwa camp site
868000000000000		1	7	3			4	2	2		2	2	2	2	2	2	2	2	2	2	2	2	2	2	From samudono junction turn to your left its about 3 km drive.		3	3		1	1	The questionnaire was done by the in charge at the farm, he said lots of farm workers comes but leave immediately after they are done with their work.
868000000000000		1	8	3			4	3	4		6	6	6	6	6	6	6	6	6	6	6	6	6	6	Behind the development center		4	4		1	1
50:46:5d:19:31:a7		1	3	3			4	1	3		1	1						4	3	1	1	1	1	1			4	4		1	1
868000000000000		1	3	3			4	1	3		1	1	1	1	1	1	1	3	3	3	3	3	3	3	Bitto		0	0		1	1
868000000000000		1	3	3			4	1	3		1	1	1	1	1	1	1	3	5	5	5	5	5	5			3	3		1	1
868000000000000		1	4	3			4	1	3		1	1	1	1	1	1	1	3	3	3	3	3	3	3	From the T-junction from Sibbinda health center drive to the West for almost two metres and turn to the north		1	1		1	1	No division of labour both they work on farm and cattle post
868000000000000		1	4	3			4	2	2		2	2	2	2	2	2	2	2	2	2	2	2	2	2	From Sibbinda health center T-junction drive to the West for almost two hundred metres and turn to the north		1	1		1	1	Two kraals but one supervisor
868000000000000		1	5	3			4	1	3		1	1	1	1	1	1	1	2	2	2	2	2	2	2	Chixu homestead		1	1		1	1
868000000000000		1	7	3			4	2	0		2	2	2	2	2	2	2	0	0	0	0	0	0	0	From sangwali turn of right to the north direction about 3km you found Mr alexizadra farm and next Mr Albert ,is farm		2	2		1	1	For agriculture works they use to hire people to come do the job.
868000000000000		1	8	3			4	1	3		1	2	2	2	2	2	2	3	6	6	6	6	6	6	Lukubu		2	2		1	1
868000000000000		1	4	3			4	2	2		2	2	2	2	2	2	2	2	2	2	2	2	2	2	From Sibbinda to Linyanti road 5		5	5		0	0	The cattle owner fetches water for the cattle to drink from Sibbinda by Vehicle every day.
868000000000000		1	7	3			4	1	3		1	1	1	1	1	1	1	3	3	3	3	3	3	3	From sangwali junction turn left 900m the turn gravel road approximately 1.3km		0	0		0	0	The use to fetch water from the village
868000000000000		1	7	3			4	2	2		2	2	2	2	2	2	2	2	2	2	2	2	2	2	From mokorufu primary junction across the road North approximately 2km		1	1		1	1	They respondent he's still new on this cattle post
868000000000000		1	8	3			4	1	3		1	1	1	1	1	1	1	3	5	5	5	5	5	5	From lukuvu village		0	0		1	1
50:46:5d:19:31:a7		1	3	3			4	1	3		1	1	1	1	1	1	1	3	3	5	5	5	5	5	Nziba		1	1		1	1	No comments
868000000000000		1	6	3			4	1	3			3	3	3	3	3	3								Dam		6	6		1	1
868000000000000		1	7	3			4	1	3		1	1	1	1	1	1	1	3	3	3	3	3	3	3	From sauzuo School turn right straight North approximately 3km		2	2		1	1	The respondent his a cattle herders
868000000000000		1	7	3			4	2	2		2	2	2	2	2	2	2	2	2	2	2	2	2	2			2	2		1	1	We use the wife ' s cell phone no.
868000000000000		1	8	3			4	3	1		3	3	3	3	3	3	3	3	3	3	3	3	3	3	Kandangamwa		0	0		0	0	Water is collected from the village
868000000000000		1	4	3			4	2	2		2	2	2	2	2	2	2	2	2	2	2	2	2	2	From Sibbinda gravel road you turn left you drive bush road about 5_6 Kilometers you rich the point		0	0		1	1	No comment
868000000000000		1	4	3			4	3	1		3	3	3	3	3	3	3	1	1	1	1	1	1	1	From Sibbinda health center you drive straight to South West turn to the right about 10 Kilometers you rich the point		0	0		1	1
868000000000000		1	5	3			4	2	2		2	2	2	2	2	2	2	2	2	2	2	2	2	2	Next to Mr Leonard Kumanina farm		0	0		2	2
868000000000000		1	5	3			4	1	3		1	1	1	1	1	1	1	3	3	3	3	3	3	3	From mutenezi Nelson 15 minutes walking distance		0	0		0	0	Draw water from main village sikaunga
862000000000000		1	3	3			4	2	2		2	2	2	2	2	2	2	2	2	2	2	2	2	2	Makoloi		0	0		1	1
98:0c:a5:09:71:47		1	7	3			4	4	0		2	2	2	2	2	2	2	0	0	0	0	0	0	0	From lianshulu junction straight kongola road 1km turn left at green water tank.		0	0		1	1	They used to hire agricultural workers during ploughing seasons.
98:0c:a5:09:71:47		1	7	3			4	2	2		2	2	2	2	2	2	2	2	2	2	2	2	2	2	From the main road before you reach sangwali junction about 600m turn Right 200m		0	0		1	1	The participants could not give the other surrounding cattle posts because they were still new at this place.
868000000000000		1	8	3			4	1	3		1	1	1	1	1	1	1	3	3	3	3	3	3	3	Drive straight from the tarred road		0	0		1	1	More than l kill to reach the tank
868000000000000		1	8	3			4	2	2		2	4	4	4	4	4	4	2	4	4	4	4	4	4	Follow the power line		0	0		1	1	Water is being collected from the village
868000000000000		1	4	3			4	2	4		2	2	2	2	2	2	2	4	4	4	4	4	4	4	From Makanga laybye drive to the West for almost 1 Kilometer and Turn to the right		1	1		1	1
98:0c:a5:09:71:47		1	7	3			4	2	0		2	2	2	2	2	2	2	2	2	2	2	2	2	2	Lianshulu junction straight kongola road before lay bye turn Right north 150m		0	0		0	0	They fetch water from ponds during rain season, the agriculture workers they do the job themselves.
98:0c:a5:09:71:47		1	7	3			4	2	2		2	2	2	2	2	2	2	2	2	2	2	2	2	2	From munanzi cattle post straight north approximately 7 kms.		0	0		1	1	The cattle post is relocated in between registered within sangwali cattle posts.
868000000000000		1	8	3			4	2	2		2	2	2	2	2	2	2	2	4	4	4	4	4	4	From mafwila s farm		0	0		1	1
98:0c:a5:09:71:47		1	7	3			4	1	3		1	1	1	1	1	1	1	3	3	3	3	3	3	3	From katima after malengalenga first corner before kakilamupepo approximately1.8kms turn right about 1 km North.		2	2		0	0	They fetch water from the village.
868000000000000		1	8	1			5				6	6	6	6	6	6	6								From the road straight		2	2		1	1
50:46:5d:19:31:a7		1	3	2			5											2	6	2	2	2	2	2	Kaunga		4	4		1	1	No comments
868000000000000		1	5	2			5											5	5	5	5	5	5	5	From new look drive eastward		1	1		1	1
868000000000000		1	6	2			5											5	5	5	5	5	5	5	From sachona gravel		0	0		1	1
868000000000000		1	6	2			5											3	3	5	4	4	4	4	Behind village next to the game ranger office		2	2		1	1
868000000000000		1	6	2			5											5	5	5	5	5	5	5	Strate through		0	0		1	1
868000000000000		1	6	2			5											2	6	6	5	2	3	5			0	0		1	1
868000000000000		1	6	2			5											2	2	5	5	5	2	2			1	1		1	1
868000000000000		1	6	2			5											2	2	2	5	5	2	2	Down hill from clinic		0	0		1	1
98:0c:a5:09:73:c4		1	6	2			5											0	5	5	5	5	5	5	Across the road from munzala's village		0	0		1	1	Water source dry due to the rain
98:0c:a5:09:73:c4		1	6	2			5											0	5	5	5	5	5	5	Lizauli after buza village		3	3		1	1	Water source currently dry
98:0c:a5:09:73:c4		1	6	2			5											0	5	5	5	5	5	5	Next to sabelo village		0	0		1	1	None
862000000000000		1	3	2			5											5	5	5	5	5	5	5			0	0		1	1
868000000000000		1	8	2			5											0	4	4	4	4	4	4			0	0		1	1	Falisi farm2
868000000000000		1	8	2			5											3	4	5	5	5	5	5			0	0		1	1
868000000000000		1	8	2			5											3	2	2	2	2	2	2			1	1		1	1
868000000000000		1	6	2			5											5	5	5	5	5	5		From Namushasha turn right and drive 6 kilos to the site		1	1		0	0	They fetch water at the village
868000000000000		1	3	3			5	1	4		1	1	1	1	1	1	1	5	5	5	5	5	5	5	Go straight		3	3		1	1	No comment
868000000000000		1	3	3			5	1	4		1	1	1	1	1	1	1	4	4	4	4	4	4	4	From Kasheshe SDA church you turn right to follow the power line for nampower.		4	4		1	1
868000000000000		1	3	3			5	2	3		2	2	2	2	2	2	2	2	2	2	2	2	5	5	From kaunga farm westwards at least 2km		2	2		1	1	2 of the farm workers are seasonal
868000000000000		1	4	3			5	2	3		2	2	2	2	2	2	2	2	2	2	2	2	2	2	From the muzani police camp, you drive straight then from ba loveness's farm turn left then straight		7	7		1	1	The interview was conducted by the cattle post owner
868000000000000		1	4	3			5	2	3		2	2	2	2	2	2	2	3	3	3	0	0	0		From the police camp 500,m to the borehole then straight		3	3		1	1	We only found a worker owener did not answer
868000000000000		1	3	3			5	1	4		1	1	1	1	1	1	1	4	4	4	4	4	4	4	Sabuta cattle post		3	3		1	1
868000000000000		1	5	3			5	1	4		1	1	0	0	0	0	0	4	4	4	4	4	4	4	Just from Muatuli water point you go east direction mashekeziba1 farm area.		1	1		1	1
868000000000000		1	4	3			5	2	3		2	2	2	2	2	2	2	3	3	3	3	3	3		From the T- junction from Sibbinda health center drive to the West for almost 200 metres and turn to the right		3	3		1	1	Thanks
868000000000000		1	5	3			5	1	4		1	1	1	1	1	1	1	4	4	4	4	4	4	4	From sesheke drive eastward		1	1		1	1
868000000000000		1	6	3			5	2	3		2	2	2	2	2	2		3	3	3	3	3	3	3	River point		0	0		1	1	Water point far left...non access with vehicle...river
868000000000000		1	8	3			5	1	4		2	3	3		3	3	3	4	14	14	14	14	14	14	From matemwa village river direction		1	1		1	1
868000000000000		1	8	3			5	1	4		2	2	2	2	2	2	2	6	6	6	6	6	6	6	From Sankwasa farm		0	0		1	1	No comment
868000000000000		1	5	3			5	1	4		1	1	1	1	1	1	1	4	4	4	4	4	4	4	From sikaunga SDA Church drive Eastward		3	3		0	0
868000000000000		1	8	3			5	1	4		1	1	1	1	1	1	1	4	4	4	4	4	4	4			0	0		1	1
868000000000000		1	4	3			5	2	3		2	2	2	2	2	2	2	3	3	3	3	3	3	3	From Matius Semmy 's Cattle post you drive South West direction about 3__4 Kilometers you rich the point		0	0		1	1	Same GpS for all cattle post and farms around the place
868000000000000		1	7	3			5	4	0		4	4	4	4	4	4	4	0	0	0	0	0	0	0	Mbambazi primary junction turn right 50 m turn left straight North		4	4		1	1	The fifth participant was still new arrived a night before the visit not a worker.
868000000000000		1	7	3			5	3	3		3	3	3	3	3	3	3	0	0	0	0	0	0	0	From Matiti cattle post drive north approximately 500m		1	1		1	1	The other two they are just wives of the cattle header.
868000000000000		1	7	3			5	3	1		3	3	3	3	3	3	3	1	1	1	1	1	1	1	Mbambazi school junction right 50m turn left north approximately 3kms.		0	0		1	1	The fifth one is the wife to one of the cattle harder, once the other one is off, they help with farm work and the questionnaire was answered by the incharge
862000000000000		1	3	3			5	2	3		2	2	2	2	2	2	2	3	3	3	3	3	3	3	Sachinga mazoba		0	0		1	1
868000000000000		1	8	3			5	3	2		3	3	3	3	3	3	3	2	2	2	2	2	2	2	Straight		4	4		1	1
868000000000000		1	4	3			5	2	5		2	2	2	2	2	2	2	5	5	5	5	5	5	5	From Percy Misika 's Cattle post you turn to the left		0	0		1	1	Cattle herders also do work on the farm too
868000000000000		1	4	3			5	1	4		1	1	1	1	1	1		4	4	4	4	4	4		From Trans caprivi high at makanga manowa old village way turn right and drive 8 kilos		0	0		1	1	They recently resetlde so they water point said it's makanga as the place too.
868000000000000		1	4	3			5	3	2		3	3	3	3	3	3	3	2	2	2	2	2	2	2	You drive from Kabuku Kennedy and Turn right in a change road for Mabanga		1	1		1	1	No comment
868000000000000		1	4	3			5	1	4		1	1	1	1	1	1		4	4	4	4	4	4		From katima to Nampengu at Nampengu turn right drive 5 kilos to Luzibalule cattle post and Farm		0	0		0	0	At this cattle post and Farm people fetch water at Nampengu Village
868000000000000		1	4	3			5	3	2		3	3	3	3	3	3	3	2	2	2	2	2	2	2	From kaliyangile SDA Church drive to the South for almost 5-8 Kilometers		0	0		1	1	Their water sources‚Äã it's a walle
868000000000000		1	5	3			5	1	4		6	5	5	5	7	7	7	5	5	5	5	7	7	7	From the man road of mwanzi through the catline		0	0		1	1
98:0c:a5:09:71:47		1	3	3			5	1	3		1	1	1	1	1	1	1	3	3	3	3	3	3	3	From kasheshe across the road north 14 kilometers		3	3		0	0	They fetch water in ponds
98:0c:a5:09:71:47		1	7	3			5	2	3		2	2	2	2	2	2	2	3	3	3	3	3	3	3	From samudono across the road north 800 m		2	2		0	0	They fetch water in ponds.
98:0c:a5:09:71:47		1	7	3			5	1	4		1	1	1	1	1	1	1	4	4	4	4	4	4	4	From malengalenga going to sangwali 1.8km West turn right about 1 km turn left.		3	3		0	0	Water fetched at the village.
868000000000000		1	5	3			5	1	4		1	1	1	1	1	1	1	4	4	4	4	4	4	4	Just after kongola village, about 7km east direction		1	1		1	1
868000000000000		1	8	1			6				6	6	6	6	6	6	6								Mundondo		1	1		1	1
868000000000000		1	4	2			6											6	6	6	6	6	6	6	Village next to the police base after you take the kaswaziba turn.		3	3		1	1	People are willing to participate.
868000000000000		1	5	2			6											0	0	0	1	0	1	1	From Kongola school turn right proceed straight. 1km distance		1	1		1	1
50:46:5d:19:31:a7		1	3	2			6											2	6	6	6	6	6	6	Kaunga		3	3		1	1
868000000000000		1	5	2			6											6	6	6	6	6	6	6	Chixu Farm area,		1	1		1	1
868000000000000		1	6	2			6											6	6	6	6	6	6	6	Opposite the village 800 ms left		0	0		1	1	The farm in the bush isn't cultivated
868000000000000		1	6	2			6											6	6	6	6	6	6	6	From sachona gravel road side		1	1		1	1
868000000000000		1	7	2			6											2	2	2	2	2	2	2	From sangwali junction, straight north its about 3km north after Mr Albert lushetile's cattle post		1	1		1	1	2 man are farm workers, 4 are their wives and family members, the interviews was conducted by the incharge.
868000000000000		1	3	2			6											6	6	6	3	3	3	3	Ngubungubu		0	0		1	1
868000000000000		1	5	2			6											2	6	6	6	6	6	6	From Hosted Mukuni's farm about 200m to Subulwa Bornface		1	1		1	1
868000000000000		1	6	2			6											6	6	6	6	6	6	6	Lizauli		0	0		2	2
868000000000000		1	6	2			6											2	5	5	5	2	2	2			1	1		1	1	No cell number
868000000000000		1	7	2			6											6	6	6	7	7	7	7	Malengalenga South 7 Kilometre		3	3		1	1
868000000000000		1	7	2			6											6	6	6	6	6	6		From katima to malengalenga turn right from the road and drive 6 kilo metres		1	1		0	0	They get water from the village
50:46:5d:19:31:a7		1	3	3			6	2	4		2							4	3						From Kahunikwa village drive straight you will find Itwi swamp on your left then you drive straight you will reach Chihoko		1	1		2	2	No comments
50:46:5d:19:31:a7		1	3	3			6	2	4		0	0	0	0	0	0	0	4							Use Dominics road just drive straight		3	3		1	1	No comment
868000000000000		1	3	3			6	2	4		2	2	2	2	2	2	2	4	4	4	4	4	4	4	Kaunga		0	0		1	1
868000000000000		1	3	3			6	1	5		1	1	1	1	1	1	1	5	5	5	5	5	5	5	I know the place		0	0		1	1
868000000000000		1	5	3			6	2	4		2	2	2	2	2	2	2	4	4	4	4	4	4	4	The are solar panels		2	2		1	1
868000000000000		1	6	3			6	1	5		1	1	1	1	1	1	1	5	5	5	5	5	5	5	Left turn from sachona gravel		1	1		1	1	None
868000000000000		1	7	3			6	3	3		3	3	3	3	3	3	3	3	3	3	3	3	3	3	From sanwali big vllage straight North approximately 3km.		4	4		1	1	The respondent was the owner of this cattle post.
868000000000000		1	8	3			6	3	3		3	3	3	3	3	3	3	3	3	3	3	3	3	3	From lukuvu village		0	0		1	1
868000000000000		1	8	3			6	3	3		3	3	3	3	3	3	3	3	3	3	3	3	3	3	From matemwa		0	0		1	1
868000000000000		1	4	3			6	1	5		1	1	1	1	1	1	1	5	5	5	5	5	5	5	Turn right from gravel road Sibbinda and Linyanti about 6 kilos		2	2		1	1
868000000000000		1	4	3			6	3	3		3	3	3	3	3	3	3	3	3	3	3	3	3	3	You drive straight from Sipiho Chris about 4 kilometers to rich the point		3	3		1	1	No comments
868000000000000		1	4	3			6	2	4		2	2	2	2	2	2		4	4	4	4	4	4		From Sibbinda to Linyanti Road turn left and drive 10 to 11 Kilos.		0	0		0	0	The Water point is one called Lubasi .
868000000000000		1	5	3			6	1	5		1	1	1	1	1	1	1	5	5	5	2	2	2	2	From kumpoma farm 500m eastwards		0	0		0	0	They draw Water from sikaunga village
868000000000000		1	5	3			6	1	5		1	1	1	1	1	1	1	5	5	5	5	5	5	5	From neckson drive Southwards		2	2		2	2
50:46:5d:19:31:a7		1	3	3			6	2	4		2	2	2	2	2	2	2	4	4	5	5	5	5	5	Nziba		0	0		1	1	No comments
868000000000000		1	8	3			6	3	3		3	3	3	3	3	3	3	3	3	3	3	3	3	3	Straight from the road		0	0		1	1	They use wail to get water
868000000000000		1	8	3			6	6	4		2	2	2	2	2	2	2	4	4	4	4	4	4	4	Main road to the river		0	0		1	1
862000000000000		1	3	3			6	2	4		2	2	2	2	2	2	2	4	4	7	7	7	7	7	Sachinga muhinda's farm		0	0		1	1	Don't know the cell phone number for the boss
868000000000000		1	4	3			6	6	2		6	6	6	6	6	6	6	2	2	2	2	2	2	2	When you're from Sibbinda you turn left in Sibbinda Linyanti Road.about 10 km .It is on your left.		0	0		1	1
868000000000000		1	5	3			6	2	4		2	2	2	2	2	2	2	2	2	4	4	4	4	4	trans_caprivi highway at jesca mubu village turn Right 1,7km		0	0		1	1
868000000000000		1	8	3			6	1	5		6	10	10	10	10	10	10	6	10	10	10	10	10	10			0	0		1	1
98:0c:a5:09:71:47		1	7	3			6	2	2		2	2	2	2	2	2	2	4	4	4	4	4	4	4	Lianshulu main road to kongola before the lay bye turn right 250m north.		3	3		0	0	They fetch water in forest ponds during rain season, the total number of participants for agriculture includes the cattle owners.
868000000000000		1	8	3			6	2	2		2	2	2	2	2	2	2	2	2	10	10	10	10	10			1	1		1	1
98:0c:a5:09:71:47		1	7	3			6	4	2		4	4	4	4	4	4	4	2	2	2	2	2	2	2	Sauzuo straight to kongola road about 500 m turn right approximately 2km		2	2		1	1	New site
868000000000000		1	3	2			7											7	7	7	4	4	4	4	About 3hours walk from Kahunikwa to Sihuko farm area.		4	4		2	2	GPS taken by other teams
868000000000000		1	3	2			7											7	3	3	3	3	3	3	Walking distance from the farm to kahunikwa about 3hours		4	4		2	2	GPS coordinates captured by other global teams
868000000000000		1	5	2			7											7	7	7	7	7	7	7	From Mr Buster Mutenezi you walk about 500metres east direction.		0	0		2	2
868000000000000		1	6	2			7											2	2	7	7	7	7	7	Same as Mr jack mayemeko		0	0		1	1	Forgot to capture coordinates... Farm coordinates should be around Mr jacks mayemeko farm..coordinates for the farm a for the village.
868000000000000		1	3	2			7											7	7	7	7	7	7	7	Chikanda		0	0		2	2
868000000000000		1	4	2			7											7	7	7	7	7	7	7	From Sibbinda you turn right about 2km from the tired road.		0	0		1	1	No comment
868000000000000		1	4	2			7											7	7	7	7	7	7	7	Just form the gravel road you turn left about 1km .		0	0		1	1	They use the water point for Mr Geophry Mulike
862000000000000		1	4	2			7											7	7	7	7	7	7	7	Matenda		0	0		1	1
868000000000000		1	5	2			7											7	7	7	7	8	8	8	Before the cutline		0	0		1	1
868000000000000		1	3	3			7	1	6		1	1	1		1	1	1	6	6	6	6	6	6	6	Power line then turn right		2	2		1	1
868000000000000		1	3	3			7	2	5		2	2	2	2	2	2	2	5	5	15	15	15	15	15			6	6		1	1
868000000000000		1	4	3			7	2	5		0	2	2	2	2	2	2	2	2	2	2	2	2	2	Before sibbinda turn,on the right side the is a board written kaswaziba then drive approximately 7KM ,then on the right side.		5	5		1	1
868000000000000		1	4	3			7	2	5		2	2	2	2	2	2		2	2	2	2	2	2		Using caprivi trans high way at sibbinda turn right and drive 3 kilo meters and the take the left turn drive 1 kilo meter.		4	4		1	1	No comments
868000000000000		1	4	3			7	2	5		2	2	2	2	2	2	2	5	5	5	5	5	5	5	Trans Caprivi high way turn to the left drive 10-11 K M		2	2		1	1
868000000000000		1	5	3			7	1	6		1	1	1	1	1	1	1	7	7	7	7	7	7	7	From the tired road when going to singalamwe you turn right and drive about 2km		1	1		2	2
868000000000000		1	6	3			7	1	6		1	1	1	1	1	1	1	6	6	6	6	6	6	6	Lizauli area straight road from sindelebu		0	0		2	2	None
a0707a1a2e977f62		1	7	3			7	1	6		1	1	1	1	1	1	1	6	6	6	6	6	0	0	From samudono school turn left within 800m to ur left.		5	5		1	1	The respondent was not the cattle post owner but the son on charge.
868000000000000		1	4	3			7	2	5		2	2	2	2	2	2	2	5	5	5	5	5	5	5	From Sibbinda health center T-junction drive to the West for almost two hundred metres and then turn to the north		1	1		1	1	Farm and cattle post ownerd by one person
868000000000000		1	4	3			7	2	5		2	2	2	2	2	2	2	5	5	5	5	5	5	5	From Sibbinda health center T-junction drive to the West for almost two hundred metres and turn to the north		1	1		1	1	Use the same water codenets for Chururuka water point
868000000000000		1	5	3			7	1	6		1	1	1	1	1	1	1	1	5	5	5	5	5	5	Chixu		0	0		1	1
868000000000000		1	6	3			7	1	6		1	1	1	1	1	1	1	6	6	6	6	6	6	6	From sikwekwe village behind like 800 mitre		1	1		1	1	1 cattle herder but it I'll hire,don't know how many
868000000000000		1	3	3			7	1	6		1	1	1	1	1	1	1	4	4	4	4	4	4	4			1	1		1	1
868000000000000		1	3	3			7	2	5		2	2	2	2	2	2	2	5	5	5	5	5	5	5	Alfred		1	1		1	1	No comments
868000000000000		1	4	3			7	4	3		4	4	4	4	4	4	4	3	3	3	3	3	3	3	From the main road which is trans Caprivi high way you turn to the left in gravel road to Sibbinda Clinic the drive straight about ,10 Kilometers then turn right in a private road ,5_6 then you rich the point		1	1		1	1	No comment
868000000000000		1	7	3			7	3	1		3	3	3	3	3	3	3	1	1	1	1	1	1	1	From mbambazi north 1.4kms turn left about 400m.		0	0		1	1	The respondent ,s a cattle herders he said the other 3 are family s
862000000000000		1	3	3			7	3	4		3	3	3	3	3	3	3	6	6	6	6	6	6	6	Makoloi		0	0		1	1
862000000000000		1	3	3			7	1	6		1	1	1	1	1	1	1	6	6	6	6	6	6	6	Nabachembele		0	0		1	1
868000000000000		1	8	3			7	2	5		2	2	2	2	2	2	2	5	5	12	12	12	12	12	Drive straight from the road		3	3		1	1
868000000000000		1	4	3			7	3	4		3	3	3	3	3	3		4	4	4	4	4	4		From Makanga manowa old village turn right drive 11 Kilos to the cattle post and farm		1	1		1	1	The water point and farm for Mr Duscan there separate but‚Äã not far from each other.
868000000000000		1	4	3			7	1	6		1	1	1	1	1	1	1	6	6	6	6	6	6	6	From Makanga laybye drive to the West for almost 1 Kilometer and Turn to right		1	1		1	1	The water source was sponsored by NAMWATER
98:0c:a5:09:71:47		1	7	3			7	3	4		3	3	3	3	3	3	3	4	4	4	4	4	4	4	Sangwali junction east 600m		2	2		0	0	New site
868000000000000		1	8	1			8				8	8	8	8	8	8	8								River side where lusu area end/seen		0	0		1	1	GPS coordinates same as Raphael Kachana
868000000000000		1	7	1			8				1	1	1	1	1	1	1								From malengalenga combined school you go in a big college malengalenga the about 4km west		0	0		1	1	The responder ,s a cattle herder he said other seven the a family's the just came to visit only
868000000000000		1	3	2			8											10	10	10	6	6	6	6	From Buwonde 1you drive to south direction about less than a kilometer.		0	0		1	1	No other farms/cattle post
868000000000000		1	3	2			8											8	8	8	8	8	8	8	Bitto village		2	2		1	1
868000000000000		1	3	2			8											8	8	8	8	8	8	8	Kaunga		0	0		1	1
868000000000000		1	3	2			8											4	4	8	8	8	8	8	Chikanda		0	0		2	2
868000000000000		1	5	2			8											8	8	8	8	8	8	8	Drive from Willem 1km		3	3		1	1
868000000000000		1	6	2			8											2	2	8	7	7	7	7	After malyo camp wildness on the left side		1	1		1	1
868000000000000		1	3	3			8	2	6		2	2	2	2	2	2	2	6	6	6	6	6	6	6	Just nearby		2	2		2	2	Went well
868000000000000		1	3	3			8	3	5		3	3	3	3	3	3	3	5	8	8	8	8	8	8	Chula Bendict's cattle post.		2	2		1	1
868000000000000		1	3	3			8	3	5		3	3	3	3	3	3	3	5	8	8	8	8	8	8	From kaunga drive about 2km		1	1		1	1	No comments
868000000000000		1	4	3			8	2	6		0	0	0	2	2	2	2								From sibbinda turn off drive to your left hand side +-8km east.		15	15		1	1
868000000000000		1	4	3			8	1	7		6	3	3	3	3	3	3								From sibbinda health center drive to the tarred road and to the left on kaswaziba road		2	2		1	1	Trecken Chainda
868000000000000		1	5	3			8	1	7		1	1	1	1	1	1	1	2	2	2	5	5	5	5	About 3km from kongola to Mashekeziba		4	4		1	1
868000000000000		1	6	3			8	2	6		2	2	2	2	2	2	2	6	6	6	6	6	6	6	From choi gravel on the left		7	7		1	1	Some of the farms and cattle post,people don't stay here..
868000000000000		1	5	3			8	2	6		2	2	2	2	2	2	2	2	4	4	4	6	6	6	Chixu		1	1		1	1
868000000000000		1	8	3			8	2	6		2	2	2	2	2	2	2	6	6	6	6	6	6	6	Straight forward from the farm		0	0		0	0	They drink water from dams
868000000000000		1	7	3			8	2	6		2	2	2	2	2	2	2	6	6	6	6	6	6	6	From Munanzi Raymond, s village turn right 150m turn left straight 2km north.		3	3		1	1	These 6, farm workers are not permant employees they are here to remove shrubs
868000000000000		1	7	3			8	2	6		2	2	2	2	2	2	2	6	6	6	6	6	6	6	From Sangwali junction turn left 900m turn right in the gravel road half a kilo		0	0		1	1	The participants don't know the area
868000000000000		1	3	3			8	1	7		1	1	1	1	1	1	1	7	7	7	7	7	7	7	Chikanda		0	0		2	2
868000000000000		1	5	3			8	1	7		1	1	1	1	1	1	1	5	5	5	7	7	7	7	From musialela Frisco farm eastwards 10 minutes walking distance		0	0		1	1
868000000000000		1	5	3			8	1	7		1	1	1	1	1	1	1	2	2	7	7	7	7	7	From singalamwe tare road eastward 5km		0	0		0	0
868000000000000		1	4	3			8	1	7		1	1	1	1	1	1	1	7	7	7	7	7	7	7	When you're from makanga you turn right about 7 kilometers from‚Äãthe tired road.		1	1		1	1
868000000000000		1	5	3			8	2	6		2	2	2	2	2	2	2	6	6	6	6	6	6	6	From transcaprivi high way turn right at muatuli village 4 km North east		1	1		1	1
868000000000000		1	5	3			8	2	6		2	2	2	2	2	2	2	1	6	6	6	6	6	6	70m from the tired road		0	0		1	1	GPS taken before
868000000000000		1	4	3			8	2	6		2	2	2	2	2	2	2	6	6	6	6	6	6	6	From Joffry Mulike you drive straight about 3 kilo meters you rich the point		1	1		1	1	No comment
868000000000000		1	5	2			9											3	3	6	6	6	6	6	Chixu Farm area.		1	1		1	1
868000000000000		1	3	3			9	1	8		1	1	1	1	1	1	1	8	8	8	8	8	8	8			0	0		1	1
868000000000000		1	5	3			9	5	4		5	5	5	5	5	5	5	4	4	4	4	4	4	4	From sikaunga SDA church turn Right 1hr 30 minutes walk		0	0		1	1
868000000000000		1	3	3			9	2	6		2	2	2	2	2	2	2	6	6	6	6	6	6	6	Nandabu		0	0		1	1
868000000000000		1	3	3			9	1	8		1	1	1	1	1	1	1	4	4	3	3	3	3	3			2	2		1	1
868000000000000		1	5	3			9	1	8		1	1	1	1	1	1	1	6	6	6	8	8	8	8	From kamati farm north east 1,5km		0	0		1	1
868000000000000		1	4	3			9	3	6		3	3	3	3	3	3	3	6	6	6	6	6	6	6	From Shimwe's cattle post just drive for almost 500 Meters and Turn to the right		0	0		1	1
98:0c:a5:09:71:47		1	7	3			9	2	1		2	2	2	2	2	2	2	1	1	1	1	1	1	1	Malengalenga junction to school approximately 6kms west.		1	1		1	1	The other 6six participants are families to help in time of ploughing.
862000000000000		1	3	3			9	2	7		2	2	2	2	2	2	2	7	7	7	7	7	7	7	Makoloi		0	0		1	1
868000000000000		1	5	3			9	2	7		2	2	2	2	2	2	2	7	7	7	7	7	7	7	From mulanga village turn left 2 km drive		0	0		1	1
868000000000000		1	8	3			9	2	7		2	2	2	2	2	2	2	7	10	10	10	10	10	10	Near by mutakalilumo farm		0	0		1	1
868000000000000		1	4	3			9	3	6		3	3	3	3	3	3	3	6	6	6	6	6	6	6	15 kilometer from sibbinda use the gravel road		2	2		1	1
868000000000000		1	3	2			10											8	8	8	8	8	8	8	Sambona		0	0		1	1
868000000000000		1	3	2			10											10	10	10	10	10	10	10	Ngubungubu		0	0		1	1
868000000000000		1	7	2			10											2	4	10	10	10	10	4			0	0		1	1
868000000000000		1	4	3			10	2	8		2	2	2	2	2	2	2	8	8	8	8	0	0	0	From sibbinda turn off, turn to your right side there's a board written kaswaziba 22 km you follow the road and keep right about 9 km		8	8		1	1	We interviewed the brother the cattle post owner was not around.
868000000000000		1	4	3			10	2	8		2	2	2	2	2	2	2	5	5	5	5	5	5	5	After water point turn, the is a road on the left goes straight to the cattle post		5	5		2	2	Interviewed the owner
868000000000000		1	4	3			10	2	8		2	2	2	2	2	2	2	8	8	8	8	8	8	8	When you're from town in trans Zambezi high way ,you turn right .		4	4		1	1	No comments
868000000000000		1	8	3			10	2	8		2	2	2	2	2	2	2	8	10	10	10	10	10	10	From lukuvu		0	0		1	1	GPS coordinates same as kapalingo
868000000000000		1	5	3			10	2	8		2	2	2	2	2	2	2	8	8	8	8	8	8	8	From sikaunga SDA church turn right 4 km drive		3	3		1	1
868000000000000		1	3	3			10	1	9		1	1	1	1	1	1	1	9	9	9	9	9	9	9	Nandabu		0	0		1	1
868000000000000		1	3	3			10	1	9		1	1	1	1	1	1	1	9	9	9	9	9	9	9	Nandabu		3	3		1	1
98:0c:a5:09:73:c4		1	6	3			10	2	8		2	2	2	2	2	2	2	8	8	8	8	8	8	8	Sachona from kongola filling station		1	1		1	1	None
868000000000000		1	3	3			10	1	9		1	1	1	1	1	1	1	3	6	6	6	6	6	6	Nabachembele		2	2		1	1	No comments
868000000000000		1	3	3			10	2	8		2	2	2	2	2	2	2	3	5	5	5	5	5	5	Kaseba		0	0		1	1	No comments
868000000000000		1	8	3			10	2	8		2	2	2	2	2	2	2	8	8	8	8	8	8	8	Cameroon road		0	0		1	1
868000000000000		1	8	3			10	2	8		2	2	2	2	2	2	2	8	8	8	8	8	8	8	From nankanzi 2km northwards		0	0		1	1
868000000000000		1	3	3			11	1	10		1	2	2	2	2	2	2	4	8	8	10	10	10	10	From Kasheshe SDA church you turn right to follow the power line for nampower upto mangu water point.		4	4		1	1
868000000000000		1	6	3			11	2	4		2	2	2	2	2	2	2	4	4	4	4	4	4	4	Sachona gravel		0	0		1	1
868000000000000		1	5	3			11	3	8		3	3	3	3	3	3	3	4	4	6	6	8	8	8	From induna mutenezi farm northwards 10 minutes waik		2	2		2	2
50:46:5d:19:31:a7		1	3	3			11	3	8		3	3	3	3	3	3	3	8	8	8	10	10	10	10			0	0		2	2
868000000000000		1	5	3			11	1	10		1	1	1	11	1	1	1	10	10	10	10	10	10	10	From Muchimbami about 2km, to Masabunga farming area.		0	0		1	1
862000000000000		1	3	3			11	2	9		2	2	2	2	2	2	2	4	4	4	9	9	9	9			0	0		1	1
868000000000000		1	5	3			11	2	9		2	2	2	2	2	2	2	5	5	9	9	9	9	9	From the tired road turn right about 2km		0	0		1	1
868000000000000		1	6	2			12											12	12	12	12	12	12		From Namushasha turn right drive 7 kilo metres		1	1		0	0	They fetch water at the village
50:46:5d:19:31:a7		1	3	3			12	2	10		2	2	4	2	2	2	2	2	10	10	10	10	2	2	Kaunga		9	9		1	1	No comments
868000000000000		1	8	3			12	4	8		4	4	4	4	4	4	4	8	18	18	18	18	18	18	From matemwa village		0	0		1	1
868000000000000		1	7	3			12	1	11		1	1	1	1	1	1	1	10	10	10	10	10	10	10	From sangwali to kongola road after a turn 800m turn Right 100m to the post.		2	2		1	1	The questionnaire was conducted by the incharge
862000000000000		1	3	3			12	2	10		2	2	2	2	2	2	2	10	10	10	10	10	10	10	Mataka		0	0		1	1
868000000000000		1	3	3			12	2	10		2	2	2	2	2	2	2	4	6	6	6	6	6	6	Kaseba		2	2		1	1	No comments
862000000000000		1	3	3			12	2	10		4	4	4	4	4	4	4	10	10	10	10	10	10	10	Kaenda makoloi		0	0		1	1
868000000000000		1	4	3			12	1	11		1	1	1	1	1	1	1	11	11	11	11	11	11	11	From Makanga laybye drive to the West for almost 1 Kilometer and Turn to the right		1	1		1	1	They do have 1 cattle herder and 11 of them do work on the farm
868000000000000		1	7	3			12	1	6		4	4	4	4	4	4	4	12	12	12	12	12	12	12			0	0		1	1	They have 1 cattle hearder but when the cattle are lost all the guys will accompany the cattle herder to go search for the lost cattle, and ploughing is done by all people in the village so even kids will help when there's moon to weed.
868000000000000		1	3	3			13	2	11		2	2	2	2	2	2	2	11	11	11	11	11	11	11	Nandabu		0	0		1	1
868000000000000		1	3	3			13	2	11		2	2	2	2	2	2	2	11	11	11	11	11	11	11	Mazoba		1	1		1	1
868000000000000		1	8	3			14	3	11		3	3	3	3	3	3	3	1	11	11	11	11	11	11	Behind the village development center		5	5		2	2	Area induna does multiple task
868000000000000		1	8	3			14	5	9		5	5	5	5	5	5	5	9	9	9	9	9	9	9			1	1		1	1	Camp 2
868000000000000		1	3	3			15	4	11		4	4	4	4	4	4	4	11	11	20	20	20	20	20			0	0		1	1
868000000000000		1	3	3			15	1	14		1	1	1	1	1	1	1	10	4	4	4	4	4	4	Kaseba		1	1		1	1	No comments
862000000000000		1	3	3			15	3	12		3	3	3	4	4	4	4	9	9	12	12	12	12	12	Ngwandangwanda		0	0		1	1
868000000000000		1	3	3			16	1	15		1	1	1	1	1	1	1	15	15	15	15	15	15	15	Chikanda		0	0		2	2
98:0c:a5:09:71:47		1	7	3			18	1	17		1	1	1	1	1	1	1	17	17	17	17	17	17	17	From sauzuo school 300m turn right north approximately 2kms.		1	1		1	1	They don't have a water point at this post,some agricultural workers they use to come and go back to the village but they will be relocating in a week time.
868000000000000		1	8	3			20	3	17		3	3	3	3	3	3	3	17	17	17	17	17	17	17	From muitumwa village		1	1		1	1
868000000000000		1	7	3			22	2	7		4	4	4	4	4	4	4	7	7	7	7	7	7	7	Malengalenga village south river side 3.4km.		1	1		1	1	We interviewed the cattle post/farm owner.
