# Supplementary material for: Estimating the size of populations at risk for malaria: a case study in cattle herders and agricultural workers in Northern Namibia
Source: Sci Rep. 2024 Mar 26;14:7160. doi: 10.1038/s41598-024-56810-y (PMC10965975; doi:10.1038/s41598-024-56810-y)
Supplement: Supplementary file 2 — Supplementary Information 2. [file 41598_2024_56810_MOESM2_ESM.zip › To be published/Endline mapping/Zambezi_Sites_wMappingDataBE_Nov21_to_be_published.xlsx]

## Sheet: All_Sites_wMappingDataBE_FINAL
Site.ID	Region	HFCA	typesite_b	work_site_E	sp_typesite	Base_map	Base_sel	Base_incl	End_map	End_sel	End_incl	End_reason	total_workers_b	nbr_herders_b	nbr_agriworkers_b	note2_b	herders:ch_november_2019_b	herders:ch_december_2019_b	herders:ch_january_2020_b	herders:ch_february_2020_b	herders:ch_march_2020_b	herders:ch_april_2020_b	herders:ch_may_2020_b	agriworkers:ch_november_2019_b	agriworkers:ch_december_2019_b	agriworkers:ch_january_2020_b	agriworkers:ch_february_2020_b	agriworkers:ch_march_2020_b	agriworkers:ch_april_2020_b	agriworkers:ch_may_2020_b	post_reference_points_b	note3_b	posts_number_b	Sites_count_b	note4_b	water_points_number_b	water_count_b	meta.instanceID_B	comment_b	note5_b	region	meta.instanceID_B	note1.y	slept1night_E	herders_E	workers_E	workers_nov_E	workers_dec_E	workers_jan_E
ZC145	1	Choi	2	3		1	1	1	1	1	1		4											1	1	8	8	8	8	8	Before park gate left side		3	3		2	2	uuid:3A25450dd1-73b7-420c-827f-a5dd229b5a16			zambezi			2	0	2	2	2	2
ZC333	1	Choi	2			1	1	0	0	1	0	Moved back	6											6	6	6	6	6	6	6	Opposite the village 800 ms left		0	0		1	1	uuid:3A6f1aadf7-99d4-485a-9595-b0f4dab9fac1	The farm in the bush isn't cultivated
ZC290	1	Choi	2	3		1	1	1	1	1	1		6											6	6	6	6	6	6	6	From sachona gravel road side		1	1		1	1	uuid:3Aa1a6e812-15eb-4717-98cb-3717639507a7			zambezi			2	0	2	2	2	2
ZC297	1	Choi	3	3		1	1	1	1	1	1	Moved back	6	1	5		1	1	1	1	1	1	1	5	5	5	5	5	5	5	Left turn from sachona gravel		1	1		1	1	uuid:3A9db2494e-11b6-4a00-acc7-201eb4d7632d	None		zambezi			6	0	6	6	6	6
ZC327	1	Choi	2	3		1	1	0	1	1	1		3											3	3	3	3	3	3	3	Near Sikwanyi village		0	0		1	1	uuid:3A72d6644b-587c-4aa6-b547-1134b9b07112	No comments		zambezi			16	1	15	16	16	16
ZC255	1	Choi	3	3		1	0	0	1	1	1		0				5	5	5	5	5	5	5	5	5	5	5	5	5	5	From twathyiyana village you pass through the village		1	1		1	1	uuid:3A4988eda5-9e93-4093-9e6c-e38a9b11c7ce			zambezi			10	0	10	10	10	10
ZC300	1	Choi	2	3		1	1	1	1	1	0	Moved back	0											6	6	6	6	6	6	6	Next to Mr muswalali farm		1	1		1	1	uuid:3A727586cd-c4aa-481b-8b98-61db5c8dff1f	Cell number for the daughter		zambezi			3	0	3	3	3	3
ZC132	1	Choi	3	3		1	1	1	1	1	1		3	1	2		1	1	1	1	1	1	1	2	2	2	2	2	2	2	Next to the solar panel water source		7	7		1	1	uuid:3A4d0e9d45-e081-4f59-ab76-4f92966ebfbb	Happy to participate		zambezi			4	1	3	4	4	4
ZC436	1	Choi	3	3		0	0	0	1	1	1																											uuid:			zambezi			1	0	1	1	1	1
ZC292	1	Choi	3	3		1	1	1	1	1	1		7	1	6		1	1	1	1	1	1	1	6	6	6	6	6	6	6	From sikwekwe village behind like 800 mitre		1	1		1	1	uuid:3A38db205b-c784-4ceb-ad07-7f91f90a03b6	1 cattle herder but it I'll hire,don't know how many		zambezi			5	1	4	5	5	5
ZC299	1	Choi	3	3		1	1	1	1	1	1		4	1	3			3	3	3	3	3	3								Dam		6	6		1	1	uuid:3Afc536b53-244f-49eb-aeef-35e5c5316512			zambezi			3	1	2	3	3	3
ZC148	1	Choi	2	3		1	1	1	1	1	0	Moved back	4											4	4	4	4	4	4	4	Game ranger office behind		1	1		1	1	uuid:3A85318c70-0686-4674-ad1d-088a0f03f698	Sometimes fetch water in dams		zambezi			4	0	4	4	4	4
ZC138	1	Choi	3	3		1	1	1	1	1	1		10	2	8		2	2	2	2	2	2	2	8	8	8	8	8	8	8	Sachona from kongola filling station		1	1		1	1	uuid:3A844ccbeb-560c-48b9-abcd-caa4cfda08dd	None		zambezi			13	2	11	13	13	13
ZC293	1	Choi	2	3		1	1	1	1	1	1		7	2	5		2	2	2	2	2	2	2	2	2	2	5	5	2	2	Down hill from clinic		0	0		1	1	uuid:3A66b73528-533e-4097-9260-7c1d49c1cdc3			zambezi			7	3	4	7	4	7
ZC154	1	Choi	3	3		1	1	1	1	1	1		4	2	4		2	2	2	2	2	2	2	4	4	4	4	4	4	4	At poster written mukolo campsite.. Turn in the same gravel then a turn to the left		0	0		1	1	uuid:3Ac50b07f5-9ecd-4f93-b31b-7c502989f13d	By sinjwa camp site		zambezi			7	1	6	2	3	2
ZC345	1	Choi	2			1	0	0	0	1	0	Sesheke	2											2	2	2	2	2	2	2	From pelekelo drive eastward		1	1		1	1	uuid:3Acb55466b-2a77-4aa5-adad-f663df52deef	Made mistakes on name of agricultural /Cattle post name and name of owner.should be only 1
ZC346	1	Choi	2			1	0	0	0	1	0	Did not move	5											0	5	5	5	5	5	5	Across the road from munzala's village		0	0		1	1	uuid:3Afe7bf5fe-052f-4496-854a-b3252d6a90bf	Water source dry due to the rain
ZC156	1	Choi	2			1	1	1	0	1	0	Did not move	4											4	4	4	4	4	4	4	Behind kasikili village		2	2		1	1	uuid:3Ab74b6086-3146-4356-afde-072fafead1e9
ZC338	1	Choi	2			1	1	0	0	1	0	Did not move	4											2	2	4	4	4	4	4	Lizauli opposite village		1	1		1	1	uuid:3Aea780ccc-b06e-4402-9ab8-921fc2116133
ZC339	1	Choi	2			1	1	0	0	1	0	Did not move	3											3	3	3	3	3	3	3	Opposite the village		1	1		1	1	uuid:3A7bdeb175-c232-438f-9329-a8e7c1e876e1
ZC324	1	Choi	2	3		1	1	1	1	1	0	Did not move	2											0	2	2	2	2	2	2	Close to sabelo village		3	3		1	1	uuid:3A15895244-72a2-4252-bbe3-99b5f6c5e6b2	Water source currently dry due to no rain		zambezi			2	0	2	2	2	2
ZC298	1	Choi	2	3		1	1	1	1	1	1		6											6	6	6	6	6	6	6	Lizauli		0	0		2	2	uuid:3A52e50c56-1563-4838-80be-2d73a89c1e6b			zambezi			11	0	11	11	11	11
ZC135	1	Choi	3	3		1	1	1	1	1	1		4	4	4		4	4	4	4	4	4	4	4	4	4	4	4	4	4	Gravel road from choi onthe right side		0	0		1	1	uuid:3A6b3825d7-4102-4aba-93e7-7fee938f582f	All four work both on farm and cattle		zambezi			10	2	8	10	10	10
ZC340	1	Choi	2			1	1	0	0	1	0	Moved back	3											0	0	3	3	3	3	3	Across the road from munzala's village		0	0		1	1	uuid:3A47784f6a-3a2f-43b0-8efa-ab07e8ef25d8	None
ZC326	1	Choi	2	3		1	1	0	1	1	0	Moved back	4											2	2	5	5	5	2	2	Opposite village		0	0		1	1	uuid:3Abcd9d3c0-bb43-4b28-87fc-f2b94925e26c			zambezi			2	0	2	2	2	2
ZC143	1	Choi	2	3		1	1	1	1	1	0	Moved back	4											4	4	4	4	4	4	4	Drive straight from sijwa village		0	0		1	1	uuid:3A3f6bd608-848a-48bb-9917-5d41e599e0bb	None		zambezi			2	0	2	2	2	2
ZC331	1	Choi	2	3		1	1	0	1	1	0	Moved back	6											2	5	5	5	2	2	2			1	1		1	1	uuid:3A8bb3cb80-19cb-403c-b7b6-31abfde58885	No cell number		zambezi			2	0	2	2	2	2
ZC301	1	Choi	2	3		1	1	1	1	1	0	Moved back	2											0	2	2	2	2	2	2	Next to wando's farm		0	0		1	1	uuid:3Adfce87ea-972d-4bf3-bc37-fbee4fae0729	No phone		zambezi			1	0	1	1	1	1
ZC328	1	Choi	2	3		1	1	0	1	1	0	Moved back	3											0	0	3	3	3	3	3	Next to marry kalimukwa's farm		0	0		1	1	uuid:3Ad689d189-0fa4-4bfa-bb63-63070a08563b	None		zambezi			2	0	2	2	2	2
ZC142	1	Choi	3	3		1	1	1	1	1	1		11	2	4		2	2	2	2	2	2	2	4	4	4	4	4	4	4	Sachona gravel		0	0		1	1	uuid:3Abf49e7eb-e864-4c1c-91a4-16e3df8a0a3b			zambezi			4	1	3	4	4	4
ZC136	1	Choi	3	1		1	1	1	1	1	1		3	3	3		3	3	3	3	3	3	3	3	3	3	3	3	3	3	Solar pump		0	0		1	1	uuid:3A32dbad67-b823-4aaf-8105-eb0afc171bd6	No community		zambezi			2	2		2	2	2
ZC440	1	Choi				0	0	0	0	0	0																											uuid:
ZC150	1	Choi	2	3		1	1	1	1	1	1		5											3	3	5	4	4	4	4	Behind village next to the game ranger office		2	2		1	1	uuid:3Aaa0a1c1c-c56b-45d1-a9cb-95c6f94e5a57			zambezi			2	0	2	2	2	2
ZC337	1	Choi	2	3		1	1	0	1	1	0	Did not move	2											2	2	2	2	2	2	2	Water pump turn right		4	4		1	1	uuid:3A23d01f12-72fb-4b19-b267-7b34caf99ba4	No comment		zambezi			3	0	3	3	3	3
ZC347	1	Choi	2			1	0	0	0	1	0	Moved back	5											0	5	5	5	5	5	5	Lizauli after buza village		3	3		1	1	uuid:3A77dc01cd-953a-45dc-bd14-c48c3fcfd8b0	Water source currently dry
ZC329	1	Choi	2			1	1	0	0	1	0	Did not move	5											0	5	5	5	5	5	5	Next to sabelo village		0	0		1	1	uuid:3Ad375c671-a129-42f6-9a6a-e164c3b88259	None
ZC146	1	Choi	2	3		1	1	1	1	1	0	Moved back	4											0	4	4	4	4	4	4	Second turn on your left after sachona gravel		0	0		1	1	uuid:3Ac2313097-45b1-4816-8815-806d14b27eb9	None		zambezi			2	0	2	2	2	2
ZC336	1	Choi	2	3		1	1	0	1	1	0	Did not move	5											2	6	6	5	2	3	5			0	0		1	1	uuid:3Ab2dcc147-ee05-4b06-af4e-7b7cd25e2f58			zambezi			2	0	2	2	2	2
ZC330	1	Choi	2			1	1	0	0	1	0	Did not move	5											5	5	5	5	5	5	5	Strate through		0	0		1	1	uuid:3A7357f090-1f0c-450a-997b-e0cd177adabd
ZC139	1	Choi	3	3		1	1	1	1	1	1		8	2	6		2	2	2	2	2	2	2	6	6	6	6	6	6	6	From choi gravel on the left		7	7		1	1	uuid:3Ac93f61eb-b818-4a84-9d37-9443784e989a	Some of the farms and cattle post,people don't stay here..		zambezi			4	1	3	4	4	4
ZC153	1	Choi	3	3		1	1	1	1	1	1		5	2	3		2	2	2	2	2	2		3	3	3	3	3	3	3	River point		0	0		1	1	uuid:3A4c04a451-6c85-4ce5-ad5e-dcdd61e4c15f	Water point far left...non access with vehicle...river		zambezi			5	0	5	5	5	5
ZC437	1	Choi				0	0	0	0	1	0	Did not move																										uuid:
ZC151	1	Choi	2	3		1	1	1	1	1	0	Moved back	3												3	3	3	3	3	3	Borehole		0	0		1	1	uuid:3A98a44845-2bf7-4095-a8ae-1f7bbd112869			zambezi			2	0	2	2	2	2
ZC289	1	Choi	2	3		1	1	1	1	1	0	Moved back	4											0	4	4	4	4	4	4	Next to marry kalimukwa's farm		0	0		1	1	uuid:3A0d43d1ab-fad3-4bcf-ba69-9efb6996b4c0	None		zambezi			2	0	2	2	2	2
ZC291	1	Choi	2	3		1	1	1	1	1	1		5											5	5	5	5	5	5	5	From sachona gravel		0	0		1	1	uuid:3A35cd9b7b-d3a3-428b-a137-60d0c4665e3e			zambezi			2	1	1	2	2	2
ZC149	1	Choi	2	3		1	1	1	1	1	1		7											2	2	7	7	7	7	7	Same as Mr jack mayemeko		0	0		1	1	uuid:3A67690eef-217d-48d2-aaa6-5ecb261db955	Forgot to capture coordinates... Farm coordinates should be around Mr jacks mayemeko farm..coordinates for the farm a for the village.		zambezi			4	0	4	4	4	4
ZC155	1	Choi	3			1	1	1	0	1	0	Moved back	3	1	4		4	4	4	4	4	4	4										4	4		1	1	uuid:3A39ef417d-afe9-46c5-a37f-27c8cc5a9f43	We will
ZC446	1	Choi	2			1	0	0	0	0	0		5											5	5	5	5	5	5		From Namushasha turn right and drive 6 kilos to the site		1	1		0	0	uuid:c105ce93-5581-45c9-8125-aa8e5f2c4c1a	They fetch water at the village
ZC133	1	Choi	3	3		1	1	1	1	1	1		1	1	1		1	1	1	1	1	1	1	1	1	1	1	1	1	1	Just straight from the turn		0	0		1	1	uuid:3A39a2235b-a75c-4e57-91db-266643634032	None		zambezi			4	2	2	4	4	4
ZC134	1	Choi	3	3		1	1	1	1	1	1		7	1	6		1	1	1	1	1	1	1	6	6	6	6	6	6	6	Lizauli area straight road from sindelebu		0	0		2	2	uuid:3A16d6a3dd-3c9e-43ec-a91d-1c738c09f7f2	None		zambezi			17	2	15	15	15	15
ZC325	1	Choi	1	3		1	1	1	1	1	1		3				3	3	3	3	3	3	3								Near the road		2	2		1	1	uuid:3A7b57aa49-49cc-4cea-9c88-ac007b28acef			zambezi			2	0	2	2	2	2
ZC295	1	Choi	2	3		1	1	1	1	1	0	Moved back	4											2	4	4	4	2	2	2			1	1		1	1	uuid:3Ae4f6b146-bca1-4579-8e73-e9ccbb26c785			zambezi			2	0	2	2	2	2
ZC140	1	Choi	3	3		1	1	1	1	1	1		2	2	2		2	2	2	2	2	2		2	2	2	2	2	2		From choice tarred road.. A run on the right drive straight just after you water point		1	1		1	1	uuid:3Ab89a03dc-223c-4908-968a-b2e5131f9c00			zambezi			5	1	4	5	5	5
ZC253	1	Choi	2	3		1	1	1	1	1	0	Moved back	3											2	2	2	2	2	2	2	Sijwa village		0	0		1	1	uuid:3A0665caef-cb0a-4eda-8a51-15cc8c842ce4			zambezi			2	0	2	2	2	2
ZC450	1	Choi	2			1	0	0	0	1	0	Did not move	3											0	0	3	3	3	3	3	Across the road from munzala's village		0	0		1	1	uuid:3A3ee9a1ab-99ff-4d34-be40-65f201f772dd	None
ZC147	1	Choi	3	3		1	1	1	1	1	0	Moved back	2	1	1		0	1	1	1	1	1	1	0	1	1	1	1	1	1	Second turn after sachona turn on ur left		7	7		1	1	uuid:3A707e4ecc-a065-4c8e-b7fe-a0cb3bce5fd2			zambezi			2	0	2	2	2	2
ZC439	1	Choi				0	0	0	0	1	0	Did not move																										uuid:
ZC343	1	Choi	2			1	1	0	0	1	0	Moved back	8											2	2	8	7	7	7	7	After malyo camp wildness on the left side		1	1		1	1	uuid:3Af24efa97-bf95-4efe-b4d2-ab995f5fab70
ZC152	1	Choi	2	3		1	1	1	1	1	0	Moved back	3											2	2	3	3	3	3	3			0	0		1	1	uuid:3A286ff125-0caa-44d0-b1f0-4571272fac3b			zambezi			2	0	2	2	2	2
ZC294	1	Choi	2	3		1	1	1	1	1	1		5											2	2	5	5	5	2	2			1	1		1	1	uuid:3A90841509-e927-4296-9ef7-bd0373143a07			zambezi			2	0	2	2	2	2
ZC447	1	Choi	2			1	0	0	0	0	0		12											12	12	12	12	12	12		From Namushasha turn right drive 7 kilo metres		1	1		0	0	uuid:c9af8aa6-db33-4253-b6d9-940d80277282	They fetch water at the village
ZC141	1	Choi	3	3		1	1	1	1	1	1		2	2	2		2	2	2	2	2	2	2	2	2	2	2	2	2	2	Just after the water pump, straight to the right.		0	0		1	1	uuid:3A50a90848-95b3-4e2b-85a3-98ac579bdb86	None		zambezi			4	2	2	4	4	4
ZC144	1	Choi	2	3		1	1	1	1	1	1		3											1	1	1	1	1	1	1	From the main road you turn left straight		5	5		1	1	uuid:3Ae17e9646-40fa-4482-a0bc-a8229a6e4730			zambezi			13	0	13	13	13	13
ZC296	1	Choi	3	3		1	1	1	1	1	1		1	1	1		1	1	1	1	1	1	1	1	1	1	1	1	1	1	Next to Mr mukena farm		2	2		1	1	uuid:3A8d785da5-269f-4789-afcc-277ba38d8b30	No comments		zambezi			4	1	3	4	4	4
ZC125	1	Kasheshe	3			1	1	1	0	1	0	Moved back	13	2	11		2	2	2	2	2	2	2	11	11	11	11	11	11	11	Nandabu		0	0		1	1	uuid:3Ad4a10eb5-e01b-4898-a938-48cb19511292
ZC110	1	Kasheshe	3	3		1	1	1	1	1	1		15	3	12		3	3	3	4	4	4	4	9	9	12	12	12	12	12	Ngwandangwanda		0	0		1	1	uuid:3A37cf840d-a185-4301-9ab2-12b7f29e058a			zambezi			3	3	0	3	3	3
ZC380	1	Kasheshe	3	3		1	0	0	1	1	1		2	1	2		2							2							You tern from wayawaya to Kahunikwa and drive straight		1	1		1	1	uuid:3Aedb3296b-8e86-444e-9f46-63a49b3dd819			zambezi			9	2	7	9	9	9
ZC385	1	Kasheshe	3	3		1	0	0	1	1	1		12	2	10		2	2	4	2	2	2	2	2	10	10	10	10	2	2	Kaunga		9	9		1	1	uuid:3Aea851862-49ef-4fea-a838-5ea759ff4d77	No comments		zambezi			5	2	3	5	5	5
ZC116	1	Kasheshe	3	3		1	1	1	1	1	1		12	2	10		2	2	2	2	2	2	2	10	10	10	10	10	10	10	Mataka		0	0		1	1	uuid:3A58336743-9260-4cac-af05-08630318db11			zambezi			20	2	18	18	18	18
ZC361	1	Kasheshe	3	3		1	0	0	1	1	1		7	2	5		2	2	2	2	2	2	2	5	5	5	5	5	5	5	Alfred		1	1		1	1	uuid:3A7515c8ed-e9b4-4fa2-8405-629fe037ac64	No comments		zambezi			7	0	7	7	7	7
ZC158	1	Kasheshe	3	3		1	1	1	1	1	1		5	1	4		1	1	1	1	1	1	1	5	5	5	5	5	5	5	Go straight		3	3		1	1	uuid:3Ac7febc82-5e72-49e3-a9ca-2849bd551a62	No comment		zambezi			6	1	5	5	5	5
ZC252	1	Kasheshe	3	3		1	1	1	1	1	1		4	1	3		4	4	4	4	4	4	4	4	4	4	4	4	4	4	Power point		5	5		1	1	uuid:3A6a1a2049-56a5-49c0-9ebd-1773ee2fe558			zambezi			11	1	10	11	11	11
ZC274	1	Kasheshe	3			1	1	1	0	1	0	Moved back	10	1	9		1	1	1	1	1	1	1	9	9	9	9	9	9	9	Nandabu		0	0		1	1	uuid:3A0416b89c-687b-4b83-b334-f9300d8813af
ZC438	1	Kasheshe				0	0	0	0	1	0	Moved back																										uuid:
ZC363	1	Kasheshe	1	3		1	0	0	1	1	1		1				1	1	1	1	1	1	1								Aundrey's cattle post		0	0		2	2	uuid:3Af86c9908-438e-4523-a804-d83bb7495339			zambezi			1	1	0	1	1	1
ZC104	1	Kasheshe	2	3		1	1	1	1	1	1		7											7	7	7	4	4	4	4	About 3hours walk from Kahunikwa to Sihuko farm area.		4	4		2	2	uuid:3Ab8b68ead-339b-4fb6-b872-3e9831d94993	GPS taken by other teams		zambezi			7	1	6	6	6	6
ZC103	1	Kasheshe	3	3		1	1	1	1	1	1		8	3	5		3	3	3	3	3	3	3	5	8	8	8	8	8	8	Chula Bendict's cattle post.		2	2		1	1	uuid:3A204a62c7-aebf-403e-8684-a12c5443585d			zambezi			10	0	10	10	10	10
ZC364	1	Kasheshe	3			1	0	0	0	1	0	Moved back	8	3	5		3	3	3	3	3	3	3	5	8	8	8	8	8	8	From kaunga drive about 2km		1	1		1	1	uuid:3Ae79055b1-192a-467c-869c-b22f1069486f	No comments
ZC275	1	Kasheshe	2			1	1	1	0	1	0	Moved back	10											10	10	10	10	10	10	10	Ngubungubu		0	0		1	1	uuid:3A1b6606f1-7fb5-40a7-ad0a-0a7222b62f83
ZC271	1	Kasheshe	3	3		1	1	1	1	1	1		4	1	3		1	1	1	1	1	1	1	3	3	3	3	3	3	3	From Kasheshe clinic you drive 500 meters towards sibbinda than you turn right to follow the power line for nampower.		6	6		1	1	uuid:3Aff742c2b-bc7d-4489-b349-d404854a2502			zambezi			5	2	3	3	3	3
ZC365	1	Kasheshe	1	3		1	0	0	1	0	0		2				2	3															1	1		1	1	uuid:3Aa3ace906-2a23-4747-8b4e-6902309fd833	Participant does not know the boss's cellphone number		zambezi			23	2	21	23	23	19
ZC121	1	Kasheshe	3	3		1	1	1	1	1	1		12	2	10		4	4	4	4	4	4	4	10	10	10	10	10	10	10	Kaenda makoloi		0	0		1	1	uuid:3A73ccaa08-fd44-4b67-b75c-68ee0f75691f			zambezi			10	2	8	8	8	8
ZC272	1	Kasheshe	3	3		1	1	1	1	1	0	Moved back	4	1	3		1	1	1	1	1	1	1	3	3	3	3	3	3	3	Bitto		0	0		1	1	uuid:3A56318ca5-0d5f-4fb4-a410-5e05322ae54b			zambezi			6	0	6	6	6	6
ZC288	1	Kasheshe	3	3		1	1	1	1	1	1		2	1	1		2	2	2	2	2	2	2	2	2	2	2	2	2	2	Use power lines		2	2		1	1	uuid:3A85f3d2e3-d204-480a-a308-db4f4a78e8c7	It went well		zambezi			5	1	4	5	5	5
ZC367	1	Kasheshe	3	3		1	0	0	1	1	1		5	1	4		1	1	1	1	1	1	1	4	4	4	4	4	4	4	From Kasheshe SDA church you turn right to follow the power line for nampower.		4	4		1	1	uuid:3Aa75760ee-738d-4701-a1fb-c06b90195ef2			zambezi			4	0	4	2	2	2
ZC400	1	Kasheshe	1			1	1	0	0	0	0		3				3	3	3	3	3	3	3								Makoloi		0	0		1	1	uuid:3Acb8ef77d-a51e-4128-82e7-e670e0e33301
ZC397	1	Kasheshe	3	3		1	0	0	1	1	1		4	2	2		2	2	2	2	2	2	2	5	5	5	5	5	5	5			1	1		1	1	uuid:3A13e0a87e-50c6-44d9-b6d8-b8e72c963c05			zambezi			5	1	4	3	3	3
ZC382	1	Kasheshe	2	3		1	0	0	1	1	1		7											7	7	7	7	7	7	7	Chikanda		0	0		2	2	uuid:3A2e4604dd-113f-4fbd-a0d0-38d736442c69			zambezi			6	0	6	5	5	5
ZC368	1	Kasheshe	3			1	0	0	0	1	0	Moved back	9	2	6		2	2	2	2	2	2	2	6	6	6	6	6	6	6	Nandabu		0	0		1	1	uuid:3A3f52615d-53f6-45f6-9382-b567585fe420
ZC249	1	Kasheshe	2	3		1	1	1	1	1	1		4											1	4	4	4	4	4	4			2	2		1	1	uuid:3Abe5a6817-e13d-4720-b129-91c969f11cdb	They fetch water from the village and transport it to the farm		zambezi			6	0	6	6	6	6
ZC161	1	Kasheshe	2	3		1	1	1	1	1	1		8											4	4	8	8	8	8	8	Chikanda		0	0		2	2	uuid:3A39e9ccc5-99cc-4127-bcf0-5c965b9cd962			zambezi			4	1	3	4	4	4
ZC270	1	Kasheshe	3	1		1	1	1	1	1	1		2	2	0		2	2	2	2	2	2	2	0	0	0	0	0	0	0	Power line		1	1		1	1	uuid:3A1bcb3b69-f961-4722-86d3-4d80a7ac6bda			zambezi			3	3		3	3	3
ZC102	1	Kasheshe	3			1	1	1	0	1	0	Moved back	7	2	5		2	2	2	2	2	2	2	5	5	15	15	15	15	15			6	6		1	1	uuid:3A4680a504-8536-401d-a7b1-69caa3cd1a3d
ZC281	1	Kasheshe	1	3		1	1	1	1	1	1		3				3	3	3	3	3	3	3								Doreen village		0	0		1	1	uuid:3A3d4447d6-6de3-4a61-98c3-370ad920f543	The person I interviewed doesn't know the cell phone number for the owner		zambezi			6	3	3	3	3	3
ZC273	1	Kasheshe	3	3		1	1	1	1	1	1		2	1	1		1	1	1	1	1	1	1	1	1	1	1	1	1	1	Kaunga		2	2		1	1	uuid:3A49692a7a-b21b-4051-a4cf-3c3b22382237	No comments		zambezi			2	0	2	2	2	2
ZC178	1	Kasheshe	3	3		1	1	1	1	1	1		3	3	0		0	0	0	0	0	0	0								Follow the power lines		1	1		1	1	uuid:3A0238acd3-f07d-475c-beb6-c573dde088ea	The old couple does not elaborate		zambezi			32	0	32	2	2	2
ZC352	1	Kasheshe	3			1	1	0	0	1	0	Moved back	3	0	3		0	0	0	0	0	0	0	3	3	3	3	3	3	3	From the road just follow power lines		0	0		1	1	uuid:3A03e7258c-b364-407f-9176-1e8459881307	Was good
ZC112	1	Kasheshe	3	3		1	1	1	1	1	1		9	1	8		1	1	1	1	1	1	1	4	4	3	3	3	3	3			2	2		1	1	uuid:3Add8d5963-053d-480a-ba89-5d7fd3b77ed5			zambezi			8	1	7	7	7	7
ZC355	1	Kasheshe	2	3		1	1	0	1	1	0	Moved back	8											8	8	8	8	8	8	8	Kaunga		0	0		1	1	uuid:3Ab97d5add-1633-4b11-b2b8-27424d81e141			zambezi			5	0	5	5	5	5
ZC358	1	Kasheshe	3	3		1	1	0	1	1	1		11	2	9		2	2	2	2	2	2	2	4	4	4	9	9	9	9			0	0		1	1	uuid:3Aa5297e9c-b4c4-4cd4-8da5-a466c140bd66			zambezi			22	2	20	6	6	6
ZC126	1	Kasheshe	3	3		1	1	1	1	1	1		5	2	3		2	2	2	2	2	2	2	2	2	2	2	2	5	5	From kaunga farm westwards at least 2km		2	2		1	1	uuid:3Abba932be-10b8-4dcf-80d3-59e9f697c933	2 of the farm workers are seasonal		zambezi			5	1	4	4	4	4
ZC370	1	Kasheshe	2			1	0	0	0	1	0	Moved back	10											8	8	8	8	8	8	8	Sambona		0	0		1	1	uuid:3Abc065697-7ec9-4885-8a68-448baa1b95ec
ZC353	1	Kasheshe	2	3		1	1	0	1	1	0	Moved back	2											2	2	2	4	4	4	4	Mainga road		0	0		1	1	uuid:3A14be58bc-6289-4066-8679-06c4984562c8			zambezi			5	0	5	5	5	5
ZC111	1	Kasheshe	3	3		1	1	1	1	1	1		6	2	4		2	2	2	2	2	2	2	4	4	5	5	5	5	5	Nziba		0	0		1	1	uuid:3A26c6abea-01e2-4722-a9c7-cdd09fbd19dc	No comments		zambezi			6	1	5	5	5	5
ZC159	1	Kasheshe	3	3		1	1	1	1	1	1		11	1	10		1	2	2	2	2	2	2	4	8	8	10	10	10	10	From Kasheshe SDA church you turn right to follow the power line for nampower upto mangu water point.		4	4		1	1	uuid:3A56438790-56da-4494-995b-d4299f3735db			zambezi			22	1	21	6	6	6
ZC269	1	Kasheshe	3	3		1	1	1	1	0	0		2	1	1		1	1	1	1	1	1	1	1	1	1	1	1	1	1	Power point to the left		2	2		1	1	uuid:3A058e3ed6-6b24-4fce-80a0-eb1be756fcf4			zambezi			9	1	8	9	9	9
ZC107	1	Kasheshe	3	3		1	1	1	1	1	1		7	1	6		1	1	1		1	1	1	6	6	6	6	6	6	6	Power line then turn right		2	2		1	1	uuid:3A7e40cbd5-080d-491e-ba20-9cbc95f6dc71			zambezi			5	1	5	5	5	5
ZC371	1	Kasheshe	3	3		1	0	0	1	1	1		5	2	3		2	2	2	2	2	2	2	3	3	3	3	3	3	3	Sachinga mazoba		0	0		1	1	uuid:3A2d56fa0d-fb7a-4162-8b8a-6cf1909b8bd1			zambezi			3	3	0	3	3	3
ZC377	1	Kasheshe	3	3		1	0	0	1	1	1		4	1	3		1	1	1	1	1	1	1	3	3	5	5	5	5	5	Nziba		1	1		1	1	uuid:3A93612762-6654-4dba-865b-c860cc206746	No comments		zambezi			6	1	6	5	5	5
ZC127	1	Kasheshe	3	3		1	1	1	1	1	1		3	1	2		1	1	1	1	1	1	1	3	3	3	3	3	3	3	Power line		2	2		1	1	uuid:3Afb324dee-6ab3-4a7a-bd59-e4c4760feace			zambezi			9	1	8	7	7	7
ZC359	1	Kasheshe	3			1	1	0	0	0	0		6	2	4		2	2	2	2	2	2	2	4	4	7	7	7	7	7	Sachinga muhinda's farm		0	0		1	1	uuid:3A0cbbc7a9-950f-428b-a482-5c9a494970e7	Don't know the cell phone number for the boss
ZC106	1	Kasheshe	3	3		1	1	1	1	1	1		1	1	1		1	1	1	1	1	1	1	1	1	1	1	1	1	1	Straight		3	3		1	1	uuid:3Aa1affcd9-93cc-45e2-852e-4baafcf1f0b3	We just find one worker who work both side as a cattle herder as well as agricultural worker.		zambezi			4	2	4	4	4	4
ZC160	1	Kasheshe	3	3		1	1	1	1	1	1		11	3	8		3	3	3	3	3	3	3	8	8	8	10	10	10	10			0	0		2	2	uuid:3A6f305445-9060-4ea1-9904-b786b0396f54			zambezi			7	1	6	7	7	7
ZC280	1	Kasheshe	2	3		1	1	1	1	1	0	Moved back	4											4	4	4	4	4	4	4	Kaunga		2	2		1	1	uuid:3A3dff6db8-82b4-4a11-9457-d8446b93d940			zambezi			6	0	6	6	6	6
ZC357	1	Kasheshe	1			1	1	0	0	0	0		2				2	2	2	2	2	2	2								Aggrey cattle		0	0		1	1	uuid:3Ae13d1451-e5c3-4fc4-bdf5-6ca40c901cf0
ZC372	1	Kasheshe	2	3		1	0	0	1	1	1		4											4	4	4	4	4	4	4	Nabachembele		0	0		1	1	uuid:3A3ede6804-602b-479e-8c72-1d8ab2677bb0			zambezi			8	3	5	5	5	5
ZC445	1	Kasheshe	3			1	0	0	0	0	0		5	1	3		1	1	1	1	1	1	1	3	3	3	3	3	3	3	From kasheshe across the road north 14 kilometers		3	3		0	0	uuid:5fc63d8e-15f2-4a9c-9baa-0d371c82d5c5	They fetch water in ponds
ZC373	1	Kasheshe	2			1	0	0	0	1	0	Moved back	2											2	2	2	2	2	2	2			2	2		1	1	uuid:3Ae4dd3fe6-0d4d-473c-8e01-aee794a76169	No cellphone
ZC374	1	Kasheshe	1			1	0	0	0	1	0	Moved back	2				2	2	2	2	2	2	2								Left side		0	0		1	1	uuid:3A2ef5d439-7f4a-45b0-ba36-f14a4d7e0f26
ZC285	1	Kasheshe	3	3		1	1	1	1	1	1		12	2	10		2	2	2	2	2	2	2	4	6	6	6	6	6	6	Kaseba		2	2		1	1	uuid:3Ad715c5bb-2dd0-4724-928e-e7381eae8ef8	No comments		zambezi			7	1	6	5	5	5
ZC375	1	Kasheshe	3			1	0	0	0	1	0	Moved back	15	1	14		1	1	1	1	1	1	1	10	4	4	4	4	4	4	Kaseba		1	1		1	1	uuid:3Ac7c2c157-1579-4db9-ba81-72addd6a3014	No comments
ZC376	1	Kasheshe	2			1	0	0	0	1	0	Moved back	5											5	5	5	5	5	5	5			0	0		1	1	uuid:3Ae4a72a87-7542-4bb4-9680-058110da4d15
ZC378	1	Kasheshe	3	3		1	0	0	1	1	1		13	2	11		2	2	2	2	2	2	2	11	11	11	11	11	11	11	Mazoba		1	1		1	1	uuid:3A55b2c089-6f8b-458c-968d-ddae613cd757			zambezi			15	2	13	13	13	13
ZC379	1	Kasheshe	1	3		1	0	0	1	1	1		3				3	3	3	3	3	3	3								Aggrey cattle post		0	0		1	1	uuid:3Aaf3df84b-095b-4147-85c8-ae61f32026d1			zambezi			5	2	3	5	5	5
ZC360	1	Kasheshe	3	3		1	1	0	1	1	1		4	1	3		1	1	1	1	1	1	1	3	5	5	5	5	5	5			3	3		1	1	uuid:3Afa8d8ec5-b427-432e-87f8-1b5d8feecb3e			zambezi			7	0	7	5	5	5
ZC278	1	Kasheshe	3	3		1	1	1	1	1	1		5	1	4		1	1	1	1	1	1	1	4	4	4	4	4	4	4	Sabuta cattle post		3	3		1	1	uuid:3A2b346a6f-93d5-4bf0-a364-e5ab6716cd9f			zambezi			15	0	15	7	7	7
ZC366	1	Kasheshe	1	3		1	0	0	1	1	1		2				2	2	2	2	2	2	2								Makoloi		1	1		1	1	uuid:3Ab9fe31c5-4157-492d-ba5b-3ffe85ad06c3	Don't have a phone		zambezi			2	2	0	2	2	2
ZC335	1	Kasheshe	3	3		0	0	0	1	0	0																											uuid:			zambezi			3	1	2	3	3	3
ZC381	1	Kasheshe	2	3		1	0	0	1	1	0	Moved back	3											3	3	3	3	3	3	3			2	2		1	1	uuid:3A88f172dd-2a53-4ce4-918c-77b855253993	No comments		zambezi			4	0	4	4	4	4
ZC105	1	Kasheshe	2			1	1	1	0	1	1		7											7	3	3	3	3	3	3	Walking distance from the farm to kahunikwa about 3hours		4	4		2	2	uuid:3A2ef32882-2d00-4217-9539-fbde01ed9d1b	GPS coordinates captured by other global teams
ZC128	1	Kasheshe	2	3		1	1	1	1	1	1		6											2	6	6	6	6	6	6	Kaunga		3	3		1	1	uuid:3A1cd6acaa-596b-4353-83d3-84d9242b684d			zambezi			9	3	6	8	8	8
ZC354	1	Kasheshe	2			1	1	0	0	0	0		2											2	2	2	2	2	2	2			2	2		1	1	uuid:3A358e938d-e069-4ead-bbca-5c1e99a945ea
ZC113	1	Kasheshe	1	1		1	1	1	1	1	1		2				2	2	2	2	2	2	2								Aggrey cattle post		0	0		1	1	uuid:3A45201678-90fa-43b5-b8ee-9fcfe0ab6d3b			zambezi			2	2		2	2	2
ZC130	1	Kasheshe	2	3		1	1	1	1	1	1		5											2	6	2	2	2	2	2	Kaunga		4	4		1	1	uuid:3Ad1157ccc-b0ab-4d2f-80d8-37e6f63efeb2	No comments		zambezi			11	2	9	9	9	7
ZC129	1	Kasheshe	3	3		1	1	1	1	1	1		15	4	11		4	4	4	4	4	4	4	11	11	20	20	20	20	20			0	0		1	1	uuid:3A0ac30633-b7f7-49b1-a402-300d7478ab30			zambezi			15	3	12	6	6	6
ZC383	1	Kasheshe	3	3		1	0	0	1	1	0	Moved back	4	1	3		1	1						4	3	1	1	1	1	1			4	4		1	1	uuid:3A8a586fd5-ac91-4cac-80ae-9769e210936f			zambezi			7	1	6	6	6	6
ZC114	1	Kasheshe	1	1		1	1	1	1	1	1		3				1	3	3	3	3	3	3								Mubonenwa		0	0		1	1	uuid:3Ac59a3990-1e34-4450-a6a7-3d61a1357cf9			zambezi			1	1		1	1	1
ZC115	1	Kasheshe	1	3		1	1	1	1	1	1		2				2	2	2	2	2	2	2								Muhinda		2	2		2	2	uuid:3Ab26ab66f-ed3b-48e9-badd-aea697ccc7a7	No comments		zambezi			1	1	0	1	1	1
ZC276	1	Kasheshe	3	3		1	1	1	1	1	1		3	1	2		1	1	1	1	1	1	1	2	3	3	3	3	3	3			0	0		1	1	uuid:3Afdc1d3f9-b1bc-4e48-bd57-6c4f7943948f			zambezi			10	2	8	8	8	8
ZC384	1	Kasheshe	2	3		1	0	0	1	1	0	Moved back	3											3	3	3	3	2	2	2	Kaunga		0	0		1	1	uuid:3A193db1ae-18dd-4061-b764-b512767d18a6			zambezi			2	0	2	2	2	2
ZC401	1	Kasheshe	2	3		1	0	0	1	1	1		0											0	0	0	0	0	0	0	From the church, follow the power lines. Focus on the right side. Do not turn to the left.		2	2		1	1	uuid:3A41f35e14-724b-4898-970e-5ec1325ccb33	Participant was co-operative		zambezi			10	1	9	5	5	5
ZC286	1	Kasheshe	3			1	1	1	0	1	0	Moved back	7	3	4		3	3	3	3	3	3	3	6	6	6	6	6	6	6	Makoloi		0	0		1	1	uuid:3A1ad563d5-4455-444f-a0de-9c13bc34464f
ZC283	1	Kasheshe	3	3		1	1	1	1	1	1		4	2	2		2	2	2	2	2	2	2	2	2	2	2	2	2	2	Makoloi		0	0		1	1	uuid:3A68c19aed-0edf-45fc-85b3-c0925ad36929			zambezi			2	2	0	2	2	2
ZC101	1	Kasheshe	3	3		1	1	1	1	1	1		3	1	2		1	1	1	1	1	1	1	2	6	6	6	6	6	6	From kahunikwa village it's 7 km to the Western side		3	3		1	1	uuid:3Ad9df511f-1b4d-4c6e-afab-555055699c6c			zambezi			7	1	6	3	5	5
ZC179	1	Kasheshe	2			1	1	1	0	0	0		1											2	1	1	1	1	1	1	From Kaunga to Buwonde about 2km.		0	0		1	1	uuid:3A63072d4a-c94b-4100-81ff-76cadf14d26d
ZC441	1	Kasheshe	2	3		1	0	0	0	1	0	Moved back	0											0	0	0	0	0	0	0	Take the route from the church, use the power lines road, two roads on the left then you turn on the right then you just drive straight you will see the tank then the road comes straight here		1	1		1	1	uuid:3A4b516112-c2f9-4bc7-9abe-388149fa6a2e	Participant was co-operative		zambezi
ZC348	1	Kasheshe	2			1	0	0	1	1	1		4											4	4	4	4	4	4	4	Just after Kasheshe Cs you turn right from town and follow power line poles about 6.7 km to Kaunga farm.		4	4		4	4	uuid:3A5ad20abd-a620-4070-94d7-9ec0e1d59689			zambezi			4	0	4	4	4	4
ZC387	1	Kasheshe	2	3		1	0	0	1	1	1		1											1	1	1	1	1	1	1			3	3		1	1	uuid:3A6f99dbd7-5112-431c-a052-34ff9543c99f			zambezi			4	1	3	4	4	4
ZC284	1	Kasheshe	3	3		1	1	1	1	1	1		10	2	8		2	2	2	2	2	2	2	3	5	5	5	5	5	5	Kaseba		0	0		1	1	uuid:3A0031f583-6f3b-4cba-8a56-671581c4b302	No comments		zambezi			1	0	1	1	1	1
ZC122	1	Kasheshe	3	3		1	1	1	1	1	0	Moved back	8	1	7		1	1	1	1	1	1	1	7	7	7	7	7	7	7	Chikanda		0	0		2	2	uuid:3Abb7c943c-fa62-41bb-a556-6ed4645f13f9			zambezi			7	1	6	7	7	7
ZC120	1	Kasheshe	2	3		1	1	1	1	1	1		4											4	4	4	4	4	4	4	Nabachembele		0	0		1	1	uuid:3A1865e383-bb29-4462-940c-e11fc4b9982a			zambezi			5	0	5	5	5	5
ZC369	1	Kasheshe	3	3		1	0	0	1	1	1		2	2	2		2	2	2	2	2	2	2	2	2	2	2	2	2	2			4	4		1	1	uuid:3Aba687f35-a55b-4af3-bb34-2614034109da			zambezi			14	4	10	4	4	8
ZC124	1	Kasheshe	2	3		1	1	1	1	1	0	Moved back	3											3	3	3	3	3	3	3			0	0		1	1	uuid:3Af346e705-791a-4491-8bf6-e17035e8d9bc			zambezi			2	0	2	2	2	2
ZC388	1	Kasheshe	2	3		1	0	0	1	1	1		6											6	6	6	3	3	3	3	Ngubungubu		0	0		1	1	uuid:3A39c67979-aedb-4a97-8045-961a35833194			zambezi			10	1	9	5	5	5
ZC389	1	Kasheshe	3	3		1	0	0	1	1	1		7	1	6		1	1	1	1	1	1	1	4	4	4	4	4	4	4			1	1		1	1	uuid:3A77256427-b523-4fab-b1a5-d8f7068b72b8			zambezi			6	1	5	3	3	3
ZC251	1	Kasheshe	3	3		1	1	1	1	1	1		8	2	6		2	2	2	2	2	2	2	6	6	6	6	6	6	6	Just nearby		2	2		2	2	uuid:3A8038658b-8f1f-4d7f-af70-0f9e0ba6a9b3	Went well		zambezi			10	2	8	6	6	6
ZC390	1	Kasheshe	2	3		1	0	0	1	1	1		2											2	2	2	2	2	2	2			2	2		1	1	uuid:3Aa8e50f4d-3949-4c9c-9efa-f928365d1351			zambezi			2	0	2	2	2	2
ZC162	1	Kasheshe	3	3		1	1	1	1	1	1		16	1	15		1	1	1	1	1	1	1	15	15	15	15	15	15	15	Chikanda		0	0		2	2	uuid:3Aed6f0c5e-5fc8-43f4-b016-2e4feeae1d7f			zambezi			5	1	4	5	5	5
ZC391	1	Kasheshe	3	3		1	0	0	1	1	1		9	1	8		1	1	1	1	1	1	1	8	8	8	8	8	8	8			0	0		1	1	uuid:3A7d25ede9-e99d-4304-a260-da7bdab66e48			zambezi			17	1	16	17	17	17
ZC277	1	Kasheshe	2	3		1	1	1	1	1	1		8											10	10	10	6	6	6	6	From Buwonde 1you drive to south direction about less than a kilometer.		0	0		1	1	uuid:3Abaec1f65-bd31-45eb-b763-d2bd3a254493	No other farms/cattle post		zambezi			7	2	5	5	5	5
ZC392	1	Kasheshe	1			1	0	0	0	1	0	Moved back	4				4	4	4	4	4	4	4								Kaine		0	0		1	1	uuid:3A02e0837d-ee8c-4bf0-a3b2-48b0b3972b4e	No comment
ZC177	1	Kasheshe	3	3		1	1	1	1	1	1		2	2	2		2	2	2	2	2	2	2	2	2	2	2	2	2	2	Less than 50 m walk		0	0		1	1	uuid:3A6352c41b-c676-4672-857c-245d699bb0ed			zambezi			4	2	2	4	4	4
ZC100	1	Kasheshe	3	3		1	1	1	1	1	1		6	2	4		2							4	3						From Kahunikwa village drive straight you will find Itwi swamp on your left then you drive straight you will reach Chihoko		1	1		2	2	uuid:3A5a0b0919-89a1-469d-add7-f63f4eeec108	No comments		zambezi			7	2	5	5	5	5
ZC356	1	Kasheshe	1	3		1	1	0	1	1	1		1				1	1	1	1	1	1	1										0	0		2	2	uuid:3Ab4f0ff87-ef7e-4434-86d6-e5b2533e211e			zambezi			1	1	0	1	1	1
ZC279	1	Kasheshe	2			1	1	1	0	1	0	Moved back	2											2	2	8	8	8	3	3	Sabuta's farm and cattle		0	0		1	1	uuid:3Aef9e0e71-3c79-41e5-9b27-ee16c88f9a4b
ZC250	1	Kasheshe	3	3		1	1	1	1	1	1		6	2	4		0	0	0	0	0	0	0	4							Use Dominics road just drive straight		3	3		1	1	uuid:3A37545e3d-8773-4d92-a6b9-11ed2f812ffb	No comment		zambezi			19	2	17	7	11	11
ZC119	1	Kasheshe	2			1	1	1	0	1	0	Moved back	1											1	1	1	1	1	1	1	Nabachembele		1	1		1	1	uuid:3A40c1e769-9871-4f1e-a56d-6ca5732c9b18	No comments
ZC164	1	Kasheshe	3	3		1	1	1	1	1	1		2	2	0		0							0									2	2		1	1	uuid:3A0aab9e23-251b-4bf3-98f6-2de9c60a2541	They catch water to the village.		zambezi			15	2	13	15	8	8
ZC393	1	Kasheshe	3			1	0	0	0	1	0	Moved back	1	1	0		1	1	1	1	1	1	1	0	0	0	0	0	0	0	Power line turn right and drive straight		1	1		1	1	uuid:3A7a26a425-4c9e-4660-92ba-2cd7b53500ed
ZC322	1	Kasheshe	3	3		1	0	0	1	1	1		2	2	0		3	3	3	3	3	3	3	2	2	2	2	2	2	2	Power point to the Right direction		0	0		1	1	uuid:3Afd064633-ab3b-435e-9f2c-6348318621bf						6	0	6	6	6	6
ZC287	1	Kasheshe	3	3		1	1	1	1	1	1		4	1	3		3	5	5	5	5	5	5	1	1	1	1	1	1	1	Muntande farm		0	0		1	1	uuid:3Ae8fa2ef9-8a3f-4f3f-bc40-85eb64573ecb	The person we interviewed doesn't the cell phone number for rocks.		zambezi			4	1	3	4	4	4
ZC349	1	Kasheshe	2	2		1	1	0	1	1	0	Moved back	8											8	8	8	8	8	8	8	Bitto village		2	2		1	1	uuid:3A2187faf3-7547-4199-8e98-fe6c6a825d2c			zambezi			4			4	4	4
ZC350	1	Kasheshe	3			1	1	0	0	1	0	Moved back	4	1	5		1	1	1	1	1	1	1	5	5	5	5	5	5	5			3	3		1	1	uuid:3A4015ab59-354c-44fc-9932-adc127b8c01a
ZC131	1	Kasheshe	2	3		1	1	1	1	1	1		2											2	2	2	2	2	2	2	Dk		5	5		1	1	uuid:3A6529869c-df4f-4b2d-9c24-df828e17dd03			zambezi			3	1	2	2	2	2
ZC394	1	Kasheshe	3			1	0	0	0	1	0	Moved back	7	1	6		1	1	1	1	1	1	1	6	6	6	6	6	6	6	Nabachembele		0	0		1	1	uuid:3Ac2ab4656-d2c1-4d4f-9de3-bab6aa6d8630
ZC123	1	Kasheshe	2	3		1	1	1	1	1	1		2											2	2	2	2	2	2	2			0	0		1	1	uuid:3Ac559cce1-7837-4bcc-a058-1cff71815817			zambezi			2	0	2	2	2	2
ZC395	1	Kasheshe	3			1	0	0	0	1	0	Moved back	6	1	5		1	1	1	1	1	1	1	5	5	5	5	5	5	5	I know the place		0	0		1	1	uuid:3Af95d2853-67dd-49c2-8bbc-a2aa718f018f
ZC282	1	Kasheshe	3	3		1	1	1	1	1	0	Moved back	6	2	4		2	2	2	2	2	2	2	4	4	4	4	4	4	4	Kaunga		0	0		1	1	uuid:3A36ff0134-79a3-4aa2-b6db-915b56a64633			zambezi			8	1	7	8	8	8
ZC396	1	Kasheshe	3	3		1	0	0	1	1	1		1	1	0		1	1	1	1	1	1	1	0	0	0	0	0	0	0			1	1		1	1	uuid:3Ac473cf08-2534-44e3-af04-c4daefd14909			zambezi			6	2	4	4	4	4
ZC398	1	Kasheshe	3	3		1	0	0	1	1	1		10	1	9		1	1	1	1	1	1	1	9	9	9	9	9	9	9	Nandabu		3	3		1	1	uuid:3A998cecc5-adb7-433c-bb72-beb81cf14c57			zambezi			10	1	9	9	9	9
ZC163	1	Kasheshe	3	3		1	1	1	1	1	1		3	2	1		2	2	2	2	2	2	2	1	7	7	15	15	15	15			5	5		1	1	uuid:3A3d8a5650-3964-4839-a8d5-b37793d3a571			zambezi			15	2	7	15	15	15
ZC399	1	Kasheshe	3	3		1	0	0	1	1	1		4	2	2		2	2	2	2	2	2	2	2	2	2	2	2	2	2	Nearby		2	2		2	2	uuid:3Aac0e3f0d-f5ec-4f90-91b8-cea13904feff	Went well		zambezi			7	4	2	7	7	7
ZC118	1	Kasheshe	3	3		1	1	1	1	1	1		10	1	9		1	1	1	1	1	1	1	3	6	6	6	6	6	6	Nabachembele		2	2		1	1	uuid:3A6d7358c2-6df1-402f-8c1e-d113c4b356a1	No comments		zambezi			14	13	1	14	14	14
ZC117	1	Kasheshe	3	3		1	1	1	1	1	1		9	2	7		2	2	2	2	2	2	2	7	7	7	7	7	7	7	Makoloi		0	0		1	1	uuid:3Acfcaa51f-8c93-41c5-9ff1-32e25cc0c311			zambezi			15	3	12	15	15	15
ZI123	1	Masokotwane	1	1		1	1	1	1	1	1		1				1	1	1	1	1	1	1										0	0		1	1	uuid:3A06a68733-3861-4b7c-8ead-096982e34ab6			zambezi			3	3		3	3	3
ZI363	1	Masokotwane	3	3		1	1	0	1	1	1		2	1	0		2	2	2	2	2	2	2	0	0	0	0	0	0	0	Straight		0	0		1	1	uuid:3A8f2060f7-2664-4442-84ca-7e907856b179	We find one cattle herder with his wife no agricultural worker they do for themselves		zambezi			2	1	1	2	2	2
ZI124	1	Masokotwane	3	3		1	1	1	1	1	0	Moved back	14	5	9		5	5	5	5	5	5	5	9	9	9	9	9	9	9			1	1		1	1	uuid:3Aa8c41015-ad7d-4ac8-9cff-6d6f47cfba54	Camp 2		zambezi			3	1	2	3	3	3
ZI351	1	Masokotwane	3	1		1	0	0	1	1	1		3	3	3		3	3	3	3	3	3	3	3	3	3	3	3	3	3	Nankazi		0	0		1	1	uuid:3A83368a28-9343-430f-9f03-9213839309f0			zambezi			3	3		3	3	3
ZI367	1	Masokotwane	1	3		1	1	0	1	1	1		4				4	4	4	4	4	4	4								Next to machita primary school		2	2		1	1	uuid:3Ad17ca3d7-85dd-42f2-9302-ec763ee16a2c			zambezi			4	0	4	4	4	4
ZI368	1	Masokotwane	3	3		1	0	0	1	1	1	Moved back	2	2	0		2	2	2	2	2	2	2	0	0	0	0	0	0	0	Drive straight from new mazoba		0	0		1	1	uuid:3A80cab55f-adc8-457a-89a3-71a12a6640c7	They use water from the wail for drinking		zambezi			2	2	0	2	2	2
ZI233	1	Masokotwane	1	1		1	1	1	1	1	1		2				2	2	2	2	2	2	2								Westwards from jeofrey samunzala farmstead 20 minutes walking distance		0	0		1	1	uuid:3Afea16637-a779-41ba-a784-631e308e0cfb			zambezi			4	4		4	4	4
ZI358	1	Masokotwane	2	3		1	1	0	1	1	0	Moved back	5											3	4	5	5	5	5	5			0	0		1	1	uuid:3Af454946a-4a4f-4a5b-9e9f-231da457d4d9			zambezi			5	2	3	5	5	5
ZI369	1	Masokotwane	1	1		1	0	0	1	1	1		5				6	6	6	6	6	6	6								From the road straight		2	2		1	1	uuid:3Afd72a08b-687b-4b39-ac50-6b63d949eae4			zambezi			4	4		4	4	4
ZI359	1	Masokotwane	2	3		1	1	0	1	1	0	Moved back	3											2	2	2	2	2	2	2			0	0		0	0	uuid:44088776-e6f7-432f-a2e7-6a2884ae3f11	Water is collected from the village		zambezi			3	1	2	3	3	3
ZI134	1	Masokotwane	1	1		1	1	1	1	1	1		2				2	2	2	2	2	2									Nearby		0	0		1	1	uuid:3Aaf97c0a0-8f0e-4bbd-a823-b5025e725cf3	They sleep in the structure near the cattle post		zambezi			2	2		2	2	2
ZI130	1	Masokotwane	3	3		1	1	1	1	1	1		14	3	11		3	3	3	3	3	3	3	1	11	11	11	11	11	11	Behind the village development center		5	5		2	2	uuid:3Ad5bebddb-06ed-41a9-bbe1-36c7842594f1	Area induna does multiple task		zambezi			12	2	10	12	12	12
ZI354	1	Masokotwane	3	3		1	1	0	1	1	1		3	2	1		0	3	3	3	3	3	3	1	1	1	1	1	1	1	Sholove		0	0		1	1	uuid:3Add7a4640-cb7e-4397-872b-67a3ce73b6b2			zambezi			2	2	0	2	2	2
ZI224	1	Masokotwane	3	3		1	1	1	1	1	1		6	3	3		3	3	3	3	3	3	3	3	3	3	3	3	3	3	Straight from the road		0	0		1	1	uuid:3A5ca9502c-682d-41df-ac5b-d5ce5411ea42	They use wail to get water		zambezi			2	0	2	2	2	2
ZI397	1	Masokotwane		3		0	0	0	1	1	0	Moved back																										uuid:			zambezi			3	1	2	3	3	3
ZI398	1	Masokotwane	3	3		0	0	0	1	1	1																											uuid:			zambezi			5	4	1	5	5	5
ZI126	1	Masokotwane	3	3		1	1	1	1	1	1		20	3	17		3	3	3	3	3	3	3	17	17	17	17	17	17	17	From muitumwa village		1	1		1	1	uuid:3A5f280efe-7d16-470a-8cf4-8c86b8d9d477			zambezi			10	1	9	10	10	10
ZI360	1	Masokotwane	2	3		1	1	0	1	1	0	Moved back	3											3	3	3	3	3	3	3	Farm surrounding the camp site		0	0		1	1	uuid:3A1b3c82e0-7491-40f8-af78-d8907c112d53	They get water from village		zambezi			5	1	4	5	5	5
ZI300	1	Masokotwane	3	3		1	1	1	1	1	0	Moved back	8	2	6		2	2	2	2	2	2	2	6	6	6	6	6	6	6	Straight forward from the farm		0	0		0	0	uuid:c511cd71-6f47-4b31-a505-62414bd8e4a6	They drink water from dams		zambezi			4	1	3	4	4	4
ZI129	1	Masokotwane	1	3		1	1	1	1	1	1	Moved back	2				2	2	2	2	2	2	2										1	1		1	1	uuid:3Ab8591d0a-3e72-457f-baf3-68da4ac2bbb9			zambezi			5	3	2	5	5	5
ZI104	1	Masokotwane	3	3		1	1	1	1	1	0	Moved back	6	6	4		2	2	2	2	2	2	2	4	4	4	4	4	4	4	Main road to the river		0	0		1	1	uuid:3A70d50d20-bb7a-49e1-a87f-89579c7172bb			zambezi			6	0	6	6	6	6
ZI232	1	Masokotwane	1	3		1	1	1	1	1	1		3				3	3	3	3	3	3	3								Drive straight from new mazoba		0	0		0	0	uuid:46e752aa-9832-476f-a439-f2c1363faad2	Water is being collected outside the catchment area, malundu.		zambezi			6	4	2	6	6	6
ZI371	1	Masokotwane	1	1		1	0	0	1	1	1		2				2	2	2	2	2	2	2								7km from mutakalilumo's farm		0	0		1	1	uuid:3A42fc9373-cf54-425a-8327-08933a2d1cfe			zambezi			2	2		2	2	2
ZI370	1	Masokotwane	3	1		1	0	0	1	1	1		1	1	0		0	2	2	2	2	2	2	0	0	0	0	0	0	0	Kamatanda		0	0		1	1	uuid:3A6ac83d8c-92f4-482c-9f89-d949340f84d3			zambezi			2	2		2	2	2
ZI361	1	Masokotwane	2	1		1	1	0	1	1	1		2											2	2	2	2	2	2	2	Chidamu		0	0		1	1	uuid:3Ad9473357-87ab-4692-aed0-412185983a07	GPS coordinates matching Mathews lichaba		zambezi			2	2		2	2	2
ZI222	1	Masokotwane	2	3		1	1	1	1	1	1		5											3	2	2	2	2	2	2			1	1		1	1	uuid:3A2fd1a6fc-5a5f-4282-8629-4292871c2f8d			zambezi			2	2	0	2	2	2
ZI372	1	Masokotwane	3	3		1	0	0	1	1	1		5	1	4		1	1	1	1	1	1	1	4	4	4	4	4	4	4			0	0		1	1	uuid:3A038a9142-2910-4e95-864a-86b988ce95df			zambezi			4	1	3	4	4	4
ZI352	1	Masokotwane	2	3		1	1	0	1	1	0	Moved back	5											0	4	4	4	4	4	4			0	0		1	1	uuid:3A68ea6fb0-6cf9-4e89-9741-ca52f90fd9d4	Falisi farm2		zambezi			5	1	4	5	5	5
ZI119	1	Masokotwane	3	3		1	1	1	1	1	1		2	0	3		0	3	3	3	3	3	3	0	5	5	5	5	5	5			0	0		1	1	uuid:3A42370e0b-b7ce-44dd-81f6-a9b0e88afc32			zambezi			2	2	0	2	2	2
ZI348	1	Masokotwane	2	3		1	1	0	1	1	0	Moved back	2											2	2	2	2	2	2	2	Close to mutakalilumo farmstead		0	0		1	1	uuid:3A61ef1fc4-bc49-479f-8154-bc00f361bfa2	Farm workers new at place could not give proper answers		zambezi			2	1	1	2	2	2
ZI227	1	Masokotwane	3	3		1	1	1	1	1	1		10	2	8		2	2	2	2	2	2	2	8	10	10	10	10	10	10	From lukuvu		0	0		1	1	uuid:3A82c03b6d-5c81-4517-b5ea-c1adb9ddee21	GPS coordinates same as kapalingo		zambezi			4	2	4	4	4	4
ZI112	1	Masokotwane	3	3		1	1	1	1	1	1		6	2	2		2	2	2	2	2	2	2	2	2	10	10	10	10	10			1	1		1	1	uuid:3A077c788b-7289-46d1-a468-21bdca77edcd			zambezi			6	2	4	6	6	6
ZI343	1	Masokotwane	3	1		1	1	0	1	1	1		2	2	0		2	2	2	2	2	2	2	0	0	0	0	0	0	0	From mutakalilumo farmstead eastwards 45 minutes walking distance		0	0		1	1	uuid:3Aab0bfeec-447d-48cf-a1a6-919f5426da77			zambezi			6	3		6	6	6
ZI362	1	Masokotwane	3	3		1	1	0	1	1	0	Moved back	10	2	8		2	2	2	2	2	2	2	8	8	8	8	8	8	8	From nankanzi 2km northwards		0	0		1	1	uuid:3A0b065abc-7488-4835-8f2d-b7ea2d9a3ee1			zambezi			6	3	3	6	6	6
ZI105	1	Masokotwane	3	3		1	1	1	1	1	0	Moved back	4	3	4		6	6	6	6	6	6	6	6	6	6	6	6	6	6	Behind the development center		4	4		1	1	uuid:3A0937a03e-a558-4298-9815-2f117c55c3c7			zambezi			4	1	3	4	4	4
ZI230	1	Masokotwane	3	3		1	1	1	1	1	1		5	1	4		2	3	3		3	3	3	4	14	14	14	14	14	14	From matemwa village river direction		1	1		1	1	uuid:3A5bbd64f8-b791-49e3-a104-ba41a039ff77			zambezi			6	2	4	6	6	6
ZI226	1	Masokotwane	3	1		1	1	1	1	1	1		3	3	3		3	3	3	3	3	3	3	0	0	0	0	0	0	0	From mukawa road then turn to your right and follow gravel road		0	0		1	1	uuid:3Abc8d6a4d-5162-4b0b-a90b-1a5c4974bd06	We just find three cattle herder whome they work both side as agricultural as well as cattle herder.		zambezi			3	3		3	3	3
ZI133	1	Masokotwane	1	3		1	1	1	1	1	1		3				2	6	6	6	6	6	6								Main road from mukawa village		0	0		1	1	uuid:3A73afc1c4-5741-47ca-950e-1af1775b5b66			zambezi			6	6	0	6	6	6
ZI110	1	Masokotwane	3	1		1	1	1	1	1	1		6	3	3		3	3	3	3	3	3	3	3	3	3	3	3	3	3	From lukuvu village		0	0		1	1	uuid:3Addef4688-521b-4173-9842-e94e7ab72ea1			zambezi			3	3		3	3	3
ZI373	1	Masokotwane	3	3		1	0	0	1	1	1		3	2	1		3	3	3	3	3	3	3	35	3	3	3	3	3	3	Old mazoba		0	0		1	1	uuid:3A96649e70-4b61-4aa3-b6e4-7a3b1461f9e9			zambezi			4	4	0	4	4	4
ZI374	1	Masokotwane	1	3		1	0	0	1	1	1		2				2	2	2	2	2	2	2								Where lusu ends		0	0		1	1	uuid:3Aebc1b6ca-e3e8-4a73-981f-8981d16bb285	They get drinking water from the village		zambezi			5	4	1	5	5	5
ZI102	1	Masokotwane	3	3		1	1	1	1	1	1		3	3	3		3	4	4	4	4	4	4	3	4	4	4	4	4	4	Behind the village		0	0		1	1	uuid:3A568d5798-6fbf-41db-8772-eb245860c507			zambezi			4	3	1	4	4	4
ZI107	1	Masokotwane	3	3		1	1	1	1	1	1		4	2	2		2	4	4	4	4	4	4	2	4	4	4	4	4	4	Follow the power line		0	0		1	1	uuid:3A02f3d880-b93b-449a-88de-9a061606b1c7	Water is being collected from the village		zambezi			4	2	2	4	4	4
ZI350	1	Masokotwane	3	3		1	1	0	1	1	0	Moved back	4	2	2		2	2	2	2	2	2	2	2	4	4	4	4	4	4	From mafwila s farm		0	0		1	1	uuid:3A0d5ac43d-f600-4892-ba3d-0dc790619db5			zambezi			4	2	2	4	4	4
ZI103	1	Masokotwane	3	3		1	1	1	1	1	1		5	3	2		3	3	3	3	3	3	3	2	2	2	2	2	2	2	Straight		4	4		1	1	uuid:3A999cb322-ab88-416f-ba02-255e71e60b25			zambezi			5	2	3	5	5	5
ZI106	1	Masokotwane	3	3		1	1	1	1	1	1		2	2	0		2	2	2	2	2	2	2	0	0	0	0	0	0	0	Straight from the road		0	0		1	1	uuid:3A7f489dbf-8d0f-4801-83fe-8848454ee99f	They don't have good water point		zambezi			4	2	2	4	4	4
ZI113	1	Masokotwane	3	3		1	1	1	1	1	1		7	2	5		2	2	2	2	2	2	2	5	5	12	12	12	12	12	Drive straight from the road		3	3		1	1	uuid:3A4c0591ea-6f12-4b69-ba52-47766c28f1e5			zambezi			5	1	4	5	5	5
ZI109	1	Masokotwane	3	3		1	1	1	1	1	0	Moved back	4	1	3		1	2	2	2	2	2	2	3	6	6	6	6	6	6	Lukubu		2	2		1	1	uuid:3A96efcb66-d33a-4b42-9ebb-ab513ee0d39e			zambezi			4	1	3	4	4	4
ZI349	1	Masokotwane	3	3		1	1	0	1	1	0	Moved back	3	2	1		2	3	3	3	3	3	3	1	2	2	2	2	2	2	From mutakalilumo old camp		0	0		1	1	uuid:3A06cc9f08-998a-49cd-9bee-ed338c310ace			zambezi			6	2	4	6	6	6
ZI344	1	Masokotwane	3	3		1	1	0	1	1	0	Moved back	4	1	3		1	1	1	1	1	1	1	3	5	5	5	5	5	5	From lukuvu village		0	0		1	1	uuid:3A7a6751e3-aaa0-4191-90c7-8eb755054246			zambezi			4	2	2	4	4	4
ZI355	1	Masokotwane	1	3		1	1	0	1	1	1		2				2	2	2	2	2	2	2								Drive straight from the village		0	0		1	1	uuid:3Afe223a45-29e0-436b-a88f-c60d36d7be41	They get drinking water from the village's		zambezi			10	0	10	10	10	10
ZI132	1	Masokotwane	1	3		1	1	1	1	1	1		8				8	8	8	8	8	8	8								River side where lusu area end/seen		0	0		1	1	uuid:3Ab9b7d6dd-7e8f-4752-8d39-28274b3089dd	GPS coordinates same as Raphael Kachana		zambezi			12	8	4	12	12	12
ZI345	1	Masokotwane	1	1		1	1	0	1	1	1		2				2	2	2	2	2	2	2								Use the main road from the village lusu		1	1		1	1	uuid:3Acad994f7-fa48-4ac0-8bce-a0ec4dfe84e6			zambezi			2	2		2	2	2
ZI377	1	Masokotwane	2	3		1	0	0	1	1	0	Moved back	0											2	6	6	6	6	6	6	From matemwa village to the river		0	0		2	2	uuid:3Aea9d78da-5f7f-4642-a4cb-8bcae9b8a9bd			zambezi			2	0	2	2	2	2
ZI364	1	Masokotwane	2	3		1	1	0	1	1	1		3											1	1	1	1	1	1	1			0	0		1	1	uuid:3A4ce3ebce-29aa-48c3-81da-226461dcce9f	Collect water at the village and river at the farm		zambezi			4	1	3	4	4	4
ZI116	1	Masokotwane	3	3		1	1	1	1	1	1		3	2	5		2	2	2	2	2	2	2	3	3	3	3	3	3	3	Gunkwe area		1	1		1	1	uuid:3A1b2522ae-73e1-47bd-b391-22ab4810c1bb			zambezi			6	2	4	6	6	6
ZI220	1	Masokotwane	2	3		1	1	1	1	1	0	Moved back	2											2	2	2	2	2	2		Nearby		2	2		1	1	uuid:3Acc1b086b-ced0-48ec-93fd-38f405380497	Same gpr with born mate,this is not correct GPs coordinate		zambezi			2	2	0	2	2	2
ZI223	1	Masokotwane	3	3		1	1	1	1	1	0	Moved back	2	2	0		2	2	2	2	2	2	2	0	0	0	0	0	0	0	Nearby		0	0		2	2	uuid:3A8b512cdd-871d-4d5d-bd64-a897ff393f5f	They use otherdam for drinking and other for cattles		zambezi			2	2	0	2	2	2
ZI366	1	Masokotwane	2	1		1	1	0	1	1	1		1											1	1	1	1	1	1	1	Shantereka at the river side		0	0		2	2	uuid:3A61149b63-2629-44f0-9b63-88423f2037af			zambezi			3	3		3	3	3
ZI346	1	Masokotwane	1	1		1	1	0	1	1	0	Moved back	2				2	2	2	2	2	2	2								2kilo after lusu village		1	1		1	1	uuid:3Afa4e60e4-2c6d-4eb4-999f-d59f0874d1c2			zambezi			2	2		2	2	2
ZI121	1	Masokotwane	1	1		1	1	1	1	1	1		3				3	3	3	3	3	3	3								Mutakazi		0	0		1	1	uuid:3A22d13ed7-fe40-4fef-8a17-9d2aebfceb33			zambezi			3	3		3	3	3
ZI375	1	Masokotwane	1	3		1	0	0	1	1	1		1				1	1	1	1	1	1	1								Chizizi		0	0		1	1	uuid:3Abab1a017-52dd-436b-8e7c-b16a95bff6ec			zambezi			2	2	0	2	2	2
ZI228	1	Masokotwane	3	3		1	1	1	1	1	1		2	1	1		1	1	1	1	1	1	1	1	1	1	1	1	1	1	From the main road you turn left		1	1		2	2	uuid:3A0bf931bf-632f-44a2-93e2-e3fb200f1691	This place we are suffering with mosquito and the distance to the road		zambezi			7	1	6	7	7	7
ZI342	1	Masokotwane	1	1		1	1	0	1	1	0	Moved back	2				2	2	2	2	2	2	2								From kakoma village		0	0		1	1	uuid:3A0ade3e41-438b-489a-bc2e-21f8dc44a928			zambezi			4	4		4	4	4
ZI231	1	Masokotwane	1	1		1	1	1	1	1	1		4				4	4	4	4	4	4	4								2kilo after the cattle post for Mr sankwasa		0	0		1	1	uuid:3Afc51aff0-a890-4e41-998b-0bd314d7e8b6	None		zambezi			3	3		3	3	3
ZI356	1	Masokotwane	1	1		1	1	0	1	1	1		3				3	3	3	3	3	3	3								End of lusu		0	0		1	1	uuid:3A185296f2-0814-4826-96b3-a433761b29b0			zambezi			8	8		8	8	8
ZI101	1	Masokotwane	3	3		1	1	1	1	1	1		5	1	4		2	2	2	2	2	2	2	6	6	6	6	6	6	6	From Sankwasa farm		0	0		1	1	uuid:3A87c808fe-6045-4fd6-a69a-8c8fce4b503b	No comment		zambezi			3	0	3	3	3	3
ZI111	1	Masokotwane	3	3		1	1	1	1	1	1		0				2	2	2	2	2	2	2	6	6	6	6	6	6	6	Pass through kapalingo farm		0	0		1	1	uuid:3A89a07f18-4616-4557-aa87-84cc197b237f	They catch water from wail		zambezi			6	0	6	6	6	6
ZI347	1	Masokotwane	3	3		1	1	0	1	1	1		4	3	1		3	3	3	3	3	3	3	3	3	3	3	3	3	3	Kandangamwa		0	0		0	0	uuid:87b4ab11-ebbb-47af-9c37-447fb97c7c29	Water is collected from the village		zambezi			3	0	3	3	3	3
ZI340	1	Masokotwane	3	3		1	1	0	1	1	0	Moved back	9	2	7		2	2	2	2	2	2	2	7	10	10	10	10	10	10	Near by mutakalilumo farm		0	0		1	1	uuid:3Ad9a863f9-5e1b-4c78-adf1-eac798ef1787			zambezi			2	2	0	2	2	2
ZI108	1	Masokotwane	3	1		1	1	1	1	1	1		6	3	3		3	3	3	3	3	3	3	3	3	3	3	3	3	3	From matemwa		0	0		1	1	uuid:3A46fc9d38-dc8f-4885-8bb1-f967d767a7fc			zambezi			2	2		2	2	2
ZI100	1	Masokotwane	3	3		1	1	1	1	1	1		10	2	8		2	2	2	2	2	2	2	8	8	8	8	8	8	8	Cameroon road		0	0		1	1	uuid:3A50ed131c-2354-43fa-b31c-f66407f8f04b			zambezi			4	2	2	4	4	4
ZI353	1	Masokotwane	1	3		1	1	0	1	1	1		1				1	1	1	1	1	1	1								Shilove		0	0		1	1	uuid:3A01cbb730-ccb4-4c44-b37d-8a9c7d1078b0			zambezi			5	1	4	5	5	5
ZI115	1	Masokotwane	3	3		1	1	1	1	1	1		4	1	3		1	1	1	1	1	1	1	3	3	3	3	3	3	3	Drive straight from the tarred road		0	0		1	1	uuid:3Af31fc141-cbbf-446f-b9d7-5e7ae40a8173	More than l kill to reach the tank		zambezi			4	1	3	4	4	4
ZI120	1	Masokotwane	3	3		1	1	1	1	1	1		3	2	2		2	2	2	2	2	2	2	0	0	2	2	2	2	0			1	1		1	1	uuid:3A9f9fb016-8ee8-425d-8835-e880d02bad86			zambezi			2	2	0	2	2	2
ZI127	1	Masokotwane	1	1		1	1	1	1	1	1		6				6	6	6	6	6	6	6								Mundondo		1	1		1	1	uuid:3Aabca197b-9e35-46fd-b007-193ea3f33319			zambezi			6	6		6	6	6
ZI221	1	Masokotwane	2	3		1	1	1	1	1	1		2											2	2	2	2	2	2	2	Behind development center		0	0		2	2	uuid:3Ab992484b-381a-420c-bbca-9e696bb54ead			zambezi			3	0	3	3	3	3
ZI341	1	Masokotwane	2	3		1	1	0	1	1	0	Moved back	1											0	1	1	1	1	1	1	Next to sankwasa's farm		0	0		1	1	uuid:3A46b65fe4-37e0-49e7-ad9c-44271e05caae			zambezi			2	0	2	2	2	2
ZI357	1	Masokotwane	2	3		1	1	0	1	1	1		2											2	2	2	2	2	2	2	Next samunzala village		0	0		1	1	uuid:3A00f88e68-7662-4edd-b0a9-27b4eab9ccfc			zambezi			15	1	14	14	14	14
ZI376	1	Masokotwane	3	3		1	0	0	1	1	1		6	1	5		6	10	10	10	10	10	10	6	10	10	10	10	10	10			0	0		1	1	uuid:3Acf3e5062-16bb-4530-989b-4e7507dff0fe			zambezi			12	3	9	12	12	12
ZI225	1	Masokotwane	1	3		1	1	1	1	1	1		2				2	2	2	2	2	2	2								Next to Raymond's cattle post		0	0		1	1	uuid:3A9c21c11c-44b0-48f8-b514-66c7afa2ddf2			zambezi			2	2	0	2	2	2
ZI118	1	Masokotwane	3	3		1	1	1	1	1	1		3	1	2		1	1	1	1	1	1	1	2	2	2	2	2	2	2	Straight		0	0		1	1	uuid:3A7fd04a27-3e97-4532-b24a-50eba9d9c900	They have long distance to get water		zambezi			2	2	0	2	2	2
ZI365	1	Masokotwane	3	3		1	0	0	1	1	0	Refused	12	4	8		4	4	4	4	4	4	4	8	18	18	18	18	18	18	From matemwa village		0	0		1	1	uuid:3A17d0c7d5-ecf5-4871-be56-db5dd8c9b750			zambezi			12	2	10	12	12	12
ZI229	1	Masokotwane		3		0	1	1	1	1	1																											uuid:			zambezi			4	1	3	4	4	4
ZI147	1	Sangwali	3	3		1	1	1	1	1	1		4	2	0		2	2	2	2	2	2	2	0	0	0	0	0	0	0	From sangwali turn of right to the north direction about 3km you found Mr alexizadra farm and next Mr Albert ,is farm		2	2		1	1	uuid:3A7fdd16c6-7ec1-4779-8649-d4252b90ead4	For agriculture works they use to hire people to come do the job.		zambezi			6	2	4	6	6	6
ZI142	1	Sangwali	3	3		1	1	1	1	1	1		12	1	11		1	1	1	1	1	1	1	10	10	10	10	10	10	10	From sangwali to kongola road after a turn 800m turn Right 100m to the post.		2	2		1	1	uuid:3Abc9ad579-c503-454f-9f47-b2fb3b55578b	The questionnaire was conducted by the incharge		zambezi			12	1	11	12	12	12
ZI173	1	Sangwali	3	3		1	1	1	1	1	0	Moved back	12	1	6		4	4	4	4	4	4	4	12	12	12	12	12	12	12			0	0		1	1	uuid:3A999db14c-1e44-421e-9c48-8c2e02220200	They have 1 cattle hearder but when the cattle are lost all the guys will accompany the cattle herder to go search for the lost cattle, and ploughing is done by all people in the village so even kids will help when there's moon to weed.		zambezi			15	1	14	15	15	15
ZI254	1	Sangwali	3	3		1	1	0	1	1	1		2	2	0		2	2	2	2	2	2	2	0	0	0	0	0	0	0	Malengalenga south direction approximately 4kms.		0	0		1	1	uuid:3Ae8c252fd-52ca-419f-b441-b42d1b3a17b6	The same cattle headers used to help on farming when requested by the employer.		zambezi			4	2	2	4	4	4
ZI244	1	Sangwali	2	3		1	1	1	1	1	1		2											2	2	2	2	2	2	2	Mukorufu primary junction across the road 300m turn right.		2	2		1	1	uuid:3A8768ec7d-e323-4d54-bd89-60e3d22a6cfa	The respondent was the biological mother.		zambezi			2	2	0	2	2	2
ZI252	1	Sangwali	3	3		1	1	0	1	1	1		4	2	2		2	2	2	2	2	2	2	2	2	2	2	2	2	2	From mokorufu primary junction across the road North approximately 2km		1	1		1	1	uuid:3A4ee0e7db-3bb5-45e8-ac6e-c982c7861904	They respondent he's still new on this cattle post		zambezi			2	0	2	2	2	2
ZI169	1	Sangwali	3	3		1	1	1	1	1	1		4	1	3		1	1	1	1	1	1	1	3	3	3	3	3	3	3	From sauzuo School turn right straight North approximately 3km		2	2		1	1	uuid:3Ad93aeccb-ef05-406d-985e-4447acdc0fb0	The respondent his a cattle herders		zambezi			6	1	5	6	6	6
ZI253	1	Sangwali	3	3		1	1	0	1	1	1		5	3	1		3	3	3	3	3	3	3	1	1	1	1	1	1	1	Mbambazi school junction right 50m turn left north approximately 3kms.		0	0		1	1	uuid:3A452a75ac-b10c-459f-b126-050a06247128	The fifth one is the wife to one of the cattle harder, once the other one is off, they help with farm work and the questionnaire was answered by the incharge		zambezi			6	2	4	6	6	6
ZI249	1	Sangwali	2	3		1	1	0	1	1	0	Moved back	1											1	1	1	1	1	1	1	From the main road opposite Sincembe cattle post north 700m turn left 1km		0	0		0	0	uuid:e55bac0c-0ae9-4c5e-82a6-a5b104cc6af7	They share the same cattle post with Maloboka Risco..		zambezi			3	0	3	3	3	3
ZI148	1	Sangwali	2	3		1	1	1	1	1	1		6											2	2	2	2	2	2	2	From sangwali junction, straight north its about 3km north after Mr Albert lushetile's cattle post		1	1		1	1	uuid:3A030bc00d-16db-4cc6-96d8-85ddf41dfd9e	2 man are farm workers, 4 are their wives and family members, the interviews was conducted by the incharge.		zambezi			4	0	4	4	4	4
ZI177	1	Sangwali	3	3		1	1	1	1	1	1		0				1	1	1	1	1	1	1	1	1	1	1	1	1	1	Malengalenga village south straight after Victor,s village turn left 700m.		0	0		1	1	uuid:3A9c96f589-c77f-40a3-b246-796d1fbf9a12	The respondent was not the real owner of the post.		zambezi			10	2	8	10	10	10
ZI246	1	Sangwali	1			1	1	0	0	1	0	Not found	2				2	2	2	2	2	2	2								From Sangwali junction straight North approximately 800m		2	2		1	1	uuid:3A38e35e80-e447-4166-8168-cb40fc2582e1	The respondent was not the cattle post owner.
ZI247	1	Sangwali	3	3		1	1	0	1	1	1		4	1	3		1	1	1	1	1	1	1	3	3	3	3	3	3	3	From sangwali junction turn left 900m the turn gravel road approximately 1.3km		0	0		0	0	uuid:0ff80913-22e5-43ad-888c-c2bba215abc8	The use to fetch water from the village		zambezi			21	3	18	21	21	21
ZI242	1	Sangwali	3	3		1	1	1	1	1	1		5	4	0		4	4	4	4	4	4	4	0	0	0	0	0	0	0	Mbambazi primary junction turn right 50 m turn left straight North		4	4		1	1	uuid:3A9779c88a-0610-489d-84dd-14c25c383741	The fifth participant was still new arrived a night before the visit not a worker.		zambezi			4	2	2	4	4	4
ZI179	1	Sangwali	3	3		1	1	1	1	1	0	Moved back	2	1	1		1	1	1	1	1	1	1	1	1	1	1	1	1	1	From kakilamupepo Village South approximately 7km you fast get Mr Joseph cattle post then Mr Alexizadra ,s cattle post		0	0		1	1	uuid:3A945a11a0-8058-4d59-baca-e7f1f7c63dc7	The cattle herders he use to help again to farm		zambezi			10	5	5	10	10	6
ZI140	1	Sangwali	1	3		1	1	1	1	1	1		4				2	2	2	2	2	2	2								From sangwali junction turn left in a main road about 500 to your right side ,s florance sincembe s cattle post		1	1		1	1	uuid:3A5940ba09-904f-40c5-b897-0cf331a1aaa7	The really appreciate when the see people from the ministry coming to them and share information with them		zambezi			6	2	4	6	6	6
ZI174	1	Sangwali	1	3		1	1	1	1	1	1		8				1	1	1	1	1	1	1								From malengalenga combined school you go in a big college malengalenga the about 4km west		0	0		1	1	uuid:3A2fe04140-06de-4681-be58-5193810709c1	The responder ,s a cattle herder he said other seven the a family's the just came to visit only		zambezi			12	1	8	12	12	12
ZI153	1	Sangwali	3	3		1	1	1	1	1	1		4	2	0		2	2	2	2	2	2	2	2	2	2	2	2	2	2	Lianshulu junction straight kongola road before lay bye turn Right north 150m		0	0		0	0	uuid:564fbb80-4342-4789-bbe8-588497e74e8a	They fetch water from ponds during rain season, the agriculture workers they do the job themselves.		zambezi			2	0	2	2	2	2
ZI248	1	Sangwali	3	3		1	1	0	1	1	0	Moved back	3	1	2		1	1	1	1	1	1	1	2	2	2	2	2	2	2	From kakilamupepo Village South approximately 7km you reach Mr Joseph ,s cattle post		2	2		1	1	uuid:3Adf404459-d9a2-42b9-805f-4535385694ba	The respondent she s the owner of the cattle post she said it's in side the park		zambezi			3	1	2	3	3	3
ZI158	1	Sangwali	3	1		1	1	1	1	1	1		2	2	0		2	2	2	2	2	2	2	0	0	0	0	0	0	0	Straight with mukorofu sign board,north.half a kilo		1	1		1	1	uuid:3A85cc43cb-a19c-408e-a8a6-3cdd66f38338	Good communication		zambezi			4	1		4	4	4
ZI401	1	Sangwali	3			1	0	0	0	0	0		2	0	2		2	2	2	2	2	2	2	2	2	2	2	2	2	2	Sangwali junction straight west kongola road approximately 1 killometer turn right 50 meters north.		2	2		0	0	uuid:732d4362-f4ff-4ae7-a3fb-8372dd046283	The same participants does cattle heading and agriculture.
ZI165	1	Sangwali	3	3		1	1	1	1	1	1		6	2	2		2	2	2	2	2	2	2	4	4	4	4	4	4	4	Lianshulu main road to kongola before the lay bye turn right 250m north.		3	3		0	0	uuid:c4c55da1-bb40-424b-b5be-2e91c8ba8931	They fetch water in forest ponds during rain season, the total number of participants for agriculture includes the cattle owners.		zambezi			6	1	5	6	6	6
ZI400	1	Sangwali	3	3		1	0	0	0	1	0	Moved back	5	2	3		2	2	2	2	2	2	2	3	3	3	3	3	3	3	From samudono across the road north 800 m		2	2		0	0	uuid:17ade041-4a62-404e-b87a-fc6a6b47aa59	They fetch water in ponds.		zambezi
ZI243	1	Sangwali	3	3		1	1	1	1	1	1		5	3	3		3	3	3	3	3	3	3	0	0	0	0	0	0	0	From Matiti cattle post drive north approximately 500m		1	1		1	1	uuid:3Ab11769b8-2c02-4b89-83e8-fa2106a8b9c3	The other two they are just wives of the cattle header.		zambezi			4	3	1	4	4	4
ZI163	1	Sangwali	3	3		1	1	1	1	1	1		4	2	2		2	2	2	2	2	2	2	2	2	2	2	2	2	2	From munanzi cattle post straight north approximately 7 kms.		0	0		1	1	uuid:3Af100e98b-0e61-4ad7-916e-9a16de11bae7	The cattle post is relocated in between registered within sangwali cattle posts.		zambezi			5	2	3	5	5	5
ZI156	1	Sangwali	3	3		1	1	1	1	1	1		4	2	2		2	2	2	2	2	2	2	2	2	2	2	2	2	2			2	2		1	1	uuid:3A7824cb5d-7256-4bf6-9b2d-1bf935ef2ba2	We use the wife ' s cell phone no.		zambezi			4	2	2	4	4	4
ZI378	1	Sangwali	2	3		1	0	0	1	1	1		1											1	1	1	1	1	1	1	Malengalenga south 7km		3	3		0	0	uuid:8c37e35b-4a00-4d04-82d5-bbb671e27844	They used to fetch water at the village		zambezi			8	2	6	8	8	8
ZI240	1	Sangwali	3	3		1	1	1	1	1	1		2	1	1		1	1	1	1	1	1	1	1	1	1	1	1	1	1	From Kakilamupepo south to the river side 10kms		1	1		1	1	uuid:3A4c4cb08c-24b7-48be-b575-a96cff41c550	They dug wel for drinking water, even though its not safe for human healthy.		zambezi			5	2	3	5	5	5
ZI171	1	Sangwali	3	3		1	1	1	1	1	1		22	2	7		4	4	4	4	4	4	4	7	7	7	7	7	7	7	Malengalenga village south river side 3.4km.		1	1		1	1	uuid:3A265bf613-8e39-48db-833a-d33e7bee375c	We interviewed the cattle post/farm owner.		zambezi			22	4	18	22	22	22
ZI170	1	Sangwali	3	3		1	1	1	1	1	1		9	2	1		2	2	2	2	2	2	2	1	1	1	1	1	1	1	Malengalenga junction to school approximately 6kms west.		1	1		1	1	uuid:3Aa9a4a2b1-8686-4992-861d-b888118c18fe	The other 6six participants are families to help in time of ploughing.		zambezi			7	3	4	7	7	7
ZI141	1	Sangwali	2	3		1	1	1	1	1	1		3											2	2	2	2	2	2	2	Sangwali junction left 500m		0	0		1	1	uuid:3A20f194d9-3af4-445c-afc4-f013275692fd	The tespondant was the farm worker, and the third person included is the wife to the worker.		zambezi			9	1	8	9	9	9
ZI152	1	Sangwali	3	3		1	1	1	1	1	1		1	1	0		1	1	1	1	1	1	1	0	0	0	0	0	0	0	From the main road opposite Sincembe ,s cattle post proceed north 700m turn Right approximately 300 m left.		0	0		0	0	uuid:3a4e05ce-a728-4e58-a83b-40abe145dca5	They use to fetch water from the village to the farm.		zambezi			2	1	1	2	2	2
ZI384	1	Sangwali	3			1	0	0	0	0	0		7	3	4		3	3	3	3	3	3	3	4	4	4	4	4	4	4	Sangwali junction east 600m		2	2		0	0	uuid:e6db3485-db0b-44d6-bfce-18896e9742da	New site
ZI382	1	Sangwali				0	0	0	0	1	0	Moved back																										uuid:
ZI450	1	Sangwali	3			1	0	0	0	0	0		1	1	1		1	1	1	1	1			1	1	1	1	1			One metres away		1	1		1	1	uuid:3A09957fc6-9ca4-4f2d-9e0e-d4afb0aecaba	Mapping
ZI250	1	Sangwali	3	1		1	1	0	1	1	1		1	1	0		1	1	11	1	1	1	1	0	0	0	0	0	0	0	From Kakilamupepo south straight 10km		0	0		0	0	uuid:3792ba31-cea6-42bd-84fe-54674bf6fe8e	They don't have water point they use traditional wel..and they do ploughing themselves .		zambezi			2	2		2	2	2
ZI379	1	Sangwali	2	3		1	0	0	0	1	0	Moved back	6											6	6	6	7	7	7	7	Malengalenga South 7 Kilometre		3	3		1	1	uuid:3Ab52b4b73-c7b4-48e8-9c96-71338c6664da			zambezi			5	2	3	5	5	5
ZI161	1	Sangwali	3	3		1	1	1	1	1	1		3	2	1		2	2	2	2	2	2	2	1	1	1	1	1	1	1	From kamaya,s Village turn right then straight after sand in the private road then you reach the post		5	5		1	1	uuid:3A387ff2ba-1ac6-487f-ad7b-dc1eecbb0585	Kenson mubu is in charge of the cattle/farm not the owner of the cattle post		zambezi			5	4	1	4	4	4
ZI162	1	Sangwali	3	3		1	1	1	1	1	1		3	2	0		2	2	2	2	2	2	2	0	0	0	0	0	0	0	From Leonard cattle post west direction 700m		1	1		1	1	uuid:3Aa6c76657-d9df-4eaa-83fe-92618fadd389	The third participant on cattle post just came for a week visit.		zambezi			5	2	2	4	4	4
ZI385	1	Sangwali	3			1	0	0	0	0	0		5	1	4		1	1	1	1	1	1	1	4	4	4	4	4	4	4	From malengalenga going to sangwali 1.8km West turn right about 1 km turn left.		3	3		0	0	uuid:6d43acd8-6b08-4ec3-a422-6dbccbdf1891	Water fetched at the village.
ZI160	1	Sangwali	3	3		1	1	1	1	1	1		4	2	2		2	2	2	2	2	2	2	2	2	2	2	2	2	2	From samudono junction turn to your left its about 3 km drive.		3	3		1	1	uuid:3A87449627-003a-4417-8e32-565f87892ced	The questionnaire was done by the in charge at the farm, he said lots of farm workers comes but leave immediately after they are done with their work.		zambezi			21	7	14	21	17	17
ZI166	1	Sangwali	3	3		1	1	1	1	1	1		3	2	1		2	2	2	2	2	2	2	0	1	1	1	11	1	0	Lianshulu junction straight kongola road 500m turn right approximately 1km north.		1	1		1	1	uuid:3Ae2d16fb2-4ec9-4494-9015-5b1bd1ae635a	The respondent requested the researchers to provide with medication since the clinic is far.		zambezi			5	3	2	5	5	5
ZI402	1	Sangwali	2			1	0	0	0	0	0		4											4	4	4	4	4	4	4	Sangwali junction main road to kongola 1.3 kilometers turn right north 500m		2	2		0	0	uuid:f9e51302-a287-412b-bba7-87a413b36d32	No water point they fetch water from the village.
ZI154	1	Sangwali	3	3		1	1	1	1	1	1		8	2	6		2	2	2	2	2	2	2	6	6	6	6	6	6	6	From Sangwali junction turn left 900m turn right in the gravel road half a kilo		0	0		1	1	uuid:3Aa558e288-399f-4d55-a5f6-190221d475fd	The participants don't know the area		zambezi			8	1	7	8	8	8
ZI178	1	Sangwali	1	3		1	1	1	1	1	1		1				1	1	1	1	1	1	1								From Sangwali junction drive straight only o private road		2	2		1	1	uuid:3A11e89407-2109-48ce-bf7f-5ff32e85f2a0	Good		zambezi			1	1	0	1	1	1
ZI150	1	Sangwali	3	1		1	1	1	1	1	0	Refused	2	2	0			2	2	2	2	2	2	0	0	0	0	0	0	0	After Sangwali junction on the way to sauzuo turn right,		0	0		1	1	uuid:3A220c5b1b-797e-48f6-9cc4-b360b13db8a0	Respondent is not the owner of the cattle post		zambezi			2	2		2	2	2
ZI176	1	Sangwali	3	3		1	1	1	1	1	1		3	1	2		1	1	1	1	1	1	1	2	2	2	2	2	2	2	Malengalenga Village South straight 4kms .		1	1		1	1	uuid:3A66703651-1d9f-4143-b635-cd85ba795225	Easy to find		zambezi			5	1	4	5	5	5
ZI452	1	Sangwali	3			1	0	0	0	0	0		2	1	1		1	1	1	1	1	1	1	1	1	1	1	1	1	1	Malengalenga south approximately 8 kilometer.		2	2		0	0	uuid:515f5fcc-9167-431b-939e-076143e6f731	No water point
ZI143	1	Sangwali	3	3		1	1	1	1	1	1		3	2	1		2	2	2	2	2	2	2	1	1	1	1	1	1	1	Sangwali junction turn left 2km West.		4	4		1	1	uuid:3Ad938e501-6f1c-4053-9b9c-9012da90382c	There still some seasonal workers.		zambezi			5	1	4	5	5	5
ZI167	1	Sangwali	3	3		1	1	1	1	1	1		18	1	17		1	1	1	1	1	1	1	17	17	17	17	17	17	17	From sauzuo school 300m turn right north approximately 2kms.		1	1		1	1	uuid:3A49736102-f82f-4ab1-ab17-df2059681810	They don't have a water point at this post,some agricultural workers they use to come and go back to the village but they will be relocating in a week time.		zambezi			8	2	6	8	8	8
ZI144	1	Sangwali	3	3		1	1	1	1	1	1		4	2	2		2	2	2	2	2	2	2	2	2	2	2	2	2	2	From the main road before you reach sangwali junction about 600m turn Right 200m		0	0		1	1	uuid:3Abd714c11-f8a9-4153-800b-02fe32684f3d	The participants could not give the other surrounding cattle posts because they were still new at this place.		zambezi			5	1	4	5	5	5
ZI146	1	Sangwali	3	3		1	1	1	1	1	1		8	2	6		2	2	2	2	2	2	2	6	6	6	6	6	6	6	From Munanzi Raymond, s village turn right 150m turn left straight 2km north.		3	3		1	1	uuid:3Ac457ab0e-383d-402f-ac27-92ccbe5d33f3	These 6, farm workers are not permant employees they are here to remove shrubs		zambezi			6	2	4	6	6	6
ZI380	1	Masokotwane	2			1	0	0	0	1	0	Moved back	4											4	4	4	4	4	4	4	Sangwali junction straight kongola road_x000D__x000D__x000D__x000D__x000D__x000D_ Approximately 2km turn left about 50 m		3	3		0	0	uuid:3A8120b6b6-188c-4cf4-988b-23895f1ed706
ZI164	1	Sangwali	3	3		1	1	1	1	1	1		4	4	0		2	2	2	2	2	2	2	0	0	0	0	0	0	0	From lianshulu junction straight kongola road 1km turn left at green water tank.		0	0		1	1	uuid:3A5549252b-f8a7-477b-a66a-d1b61b7744ca	They used to hire agricultural workers during ploughing seasons.		zambezi			8	2	6	8	8	8
ZI256	1	Sangwali	3	3		1	0	0	1	1	0	Not found	1	1	2		1	1	1	1	1	1	1	2	2	2	2	2	2	2	Lianshulu junction road to kongola 500m right approximately 2km north		3	3		0	0	uuid:76d5684e-ffea-4609-8fc6-693af0ced2f9	New site.		zambezi			7	1	6	7	7	7
ZI145	1	Sangwali	3	3		1	1	1	1	1	1		3	2	1		0	2	2	2	2	2	2	0	1	1	1	1	1	1	Sangwali junction turn left 300m turn right follow gravel road approximately 500m turn left.		3	3		1	1	uuid:3A39684217-92b1-4285-a2d5-ae9356a593a6	The respondent was not the cattle post owner.		zambezi			3	2	1	3	3	3
ZI151	1	Sangwali	3	3		1	1	1	1	1	1		7	1	6		1	1	1	1	1	1	1	6	6	6	6	6	0	0	From samudono school turn left within 800m to ur left.		5	5		1	1	uuid:3A891bf564-da2b-4ee2-bc15-39ec86386a1b	The respondent was not the cattle post owner but the son on charge.		zambezi			7	1	6	7	7	7
ZI157	1	Sangwali	2	3		1	1	1	1	1	1		1											1	1	1	1	1	1	1	From sangwali junction turn left follow gravel road 500m turn left within 300m.		0	0		0	0	uuid:2c17ec1a-f02e-474a-ba7c-8615aa0e25f0	There was no water point they used to fetch water nearby cattle post Mr Mwinkanda		zambezi			2	1	1	2	2	2
ZI172	1	Sangwali	3	3		1	1	1	1	1	1		2	2	0		2	2	2	2	2	2	2	0	0	0	0	0	0		From samudono turn Right straight after matiti is village finally Oscar ,s village		0	0		1	1	uuid:3A299e8d41-5c70-4639-8939-ad303a902ad6	The agriculture work is only done by piece of work but the don't spend a night at the farm		zambezi			5	2	2	4	4	4
ZI241	1	Sangwali	1	3		1	1	1	1	1	1		2				0	0	0	0	0	0	0								From mbambazi School junction turn 50m turn left north approximately 3km		1	1		1	1	uuid:3A7362e4ee-556d-4505-b7f2-472c4566dd66	The cattle herders the can not wark during night time because it's near the park		zambezi			2	2	0	2	2	2
ZI168	1	Sangwali	3	3		1	1	1	1	1	1		3	2	0		2	2	2	2	2	2	2	0	0	0	0	0	0	0	Mambali/Sauzuo turn right north approximately 4kms		2	2		1	1	uuid:3A6ecb47f7-bea3-4897-ae39-a298c4dd36c5	The agricultural workers hey use to hire casual during ploughing.		zambezi			4	2	2	4	4	4
ZI155	1	Sangwali	3	3		1	1	1	1	1	1		7	3	1		3	3	3	3	3	3	3	1	1	1	1	1	1	1	From mbambazi north 1.4kms turn left about 400m.		0	0		1	1	uuid:3Af679d476-a090-4581-8b92-198bd37275b6	The respondent ,s a cattle herders he said the other 3 are family s		zambezi			4	3	1	4	4	4
ZI149	1	Sangwali	3	3		1	1	1	1	1	1		6	3	3		3	3	3	3	3	3	3	3	3	3	3	3	3	3	From sanwali big vllage straight North approximately 3km.		4	4		1	1	uuid:3A22609f03-f959-40c4-b66f-904445e8757e	The respondent was the owner of this cattle post.		zambezi			6	2	4	6	6	6
ZI265	1	Sangwali	3	3		1	0	0	1	1	1		2	1	1		1	1	1	1	1	1	1	1	1	1	1	1	1	1	From Lianshulu junction kongola road 300m turn right approximately 3km north.		2	2		0	0	uuid:a30aea3b-fd4a-4170-9c7b-49e45fc6f91c	They used to fetch water from Lianshulu village		zambezi			6	2	4	6	6	6
ZI159	1	Sangwali	3	3		1	1	1	1	1	0	Moved back	3	1	2		1	1	1	1	1	1	1	0	0	0	0	0	0	0	Samudono junction across the road north 7km		0	0		0	0	uuid:ac9b1e5b-a8ee-4da1-8ba8-942bb8330d1d	They fetch water in ponds during rain season for agricultural work they do the work themselves.		zambezi			35	4	31	35	35	35
ZI263	1	Sangwali	3			1	0	0	0	0	0		4	1	3		1	1	1	1	1	1	1	3	3	3	3	3	3	3	From katima after malengalenga first corner before kakilamupepo approximately1.8kms turn right about 1 km North.		2	2		0	0	uuid:c5c8d991-7896-4a8e-8733-a20f29c42092	They fetch water from the village.
ZI264	1	Sangwali	2			1	0	0	0	0	0		6											6	6	6	6	6	6		From katima to malengalenga turn right from the road and drive 6 kilo metres		1	1		0	0	uuid:bf23fceb-071a-4f82-b713-8581df85ded5	They get water from the village
ZI251	1	Choi	2			1	1	0	0	1	0	Moved back	10											2	4	10	10	10	10	4			0	0		1	1	uuid:3Af7b4974b-c9be-43ab-ba4e-29ece0ccd57e
ZI175	1	Sangwali	3	3		1	1	1	1	1	1		3	1	1		1	1	1	1	1	1	1	1	1	1	1	1	1	1	From the main road Malengalenga combined school junction turn left 3.2km main village,then proceed south approximately 1km.		6	6		1	1	uuid:3A0118ee15-32a4-44ed-8fec-582219e4b75c	The other participant was a wife to the cattle header.		zambezi			7	1	6	7	7	7
ZI383	1	Sangwali		3		1	0	0	1	1	1		6	4	2		4	4	4	4	4	4	4	2	2	2	2	2	2	2	Sauzuo straight to kongola road about 500 m turn right approximately 2km		2	2		1	1	uuid:3A694eb155-8729-4325-9d8e-5c9463c9fab8	New site		zambezi			10	5	5	10	10	6
ZI245	1	Sangwali	3	3		1	1	1	1	1	1		3	2	1		2	2	2	2	2	2	2	1	1	1	1	1	1	1	Samudono junction across the road straight north the first cattle post.		0	0		1	1	uuid:3Aefcd2498-87f8-4f31-a71a-ef57dd2ed4b3	The respondent was still new at work.		zambezi			11	2	9	11	11	11
ZI198	1	Sesheke	2	3		1	1	1	1	1	1		8											8	8	8	8	8	8	8	Drive from Willem 1km		3	3		1	1	uuid:3A11f6b614-077e-4c2f-81a4-56974606117b			zambezi			7	1	6	7	7	7
ZI184	1	Sesheke	3	3		1	1	1	1	1	1		8	1	7		1	1	1	1	1	1	1	2	2	2	5	5	5	5	About 3km from kongola to Mashekeziba		4	4		1	1	uuid:3Ac548cb0d-be8d-46ec-b3f3-161dd4ba8031			zambezi			5	1	4	5	5	5
ZI208	1	Sesheke	2	3		1	1	1	1	1	1		2											2	2	2	2	2	2	2	From bornface 200m		0	0		1	1	uuid:3A27bf6a12-2a3b-4e00-bec8-360c65e8a27b			zambezi			4	1	3	4	4	4
ZI202	1	Sesheke	3	3		1	1	1	1	1	1		1	1	0		1	1	1	1	1	1	1	0	0	0	0	0	0	0	500m walk eastward		0	0		2	2	uuid:3Abe5f1001-efef-43b5-96aa-d2fcb9431dbf			zambezi			6	1	5	6	6	6
ZI197	1	Sesheke		3		1	1	1	1	1	1		4											2	4	4	2	2	2	2	From kayambp farm 15 minutes walk		2	2		2	2	uuid:3A308cfecc-8166-4a20-b50b-8291d1ea409b			zambezi			2	0	2	2	2	2
ZI410	1	Sesheke	3	3		1	0	0	1	1	1	Did not move	2	0	2		1	1	1	0	0	0	0	2	2	2	2	2	2	2	Turn right at kumaninas village then straight		1	1		1	1	uuid:3A58f72c6a-110f-419e-9f68-9e87df85a845			zambezi			2	0	2	2	2	2
ZI335	1	Sesheke	3	3		1	1	0	1	1	1		8	2	6		2	2	2	2	2	2	2	1	6	6	6	6	6	6	70m from the tired road		0	0		1	1	uuid:3Add540442-8aa2-48fb-a03f-b79ac29dec54	GPS taken before		zambezi			6	1	5	6	6	6
ZI203	1	Sesheke	3	3		1	1	1	1	1	1		9	5	4		5	5	5	5	5	5	5	4	4	4	4	4	4	4	From sikaunga SDA church turn Right 1hr 30 minutes walk		0	0		1	1	uuid:3A3edb1044-6a81-4ad2-9ca5-12862b7b83c8			zambezi			7	1	6	7	7	7
ZI194	1	Sesheke	2	3		1	1	1	1	1	0	Moved back	2											2	2	2	2	2	2	2	From Victor walk about 1km		0	0		0	0	uuid:b49c79ec-a066-4adb-ac7e-9f0215d7fa55			zambezi			5	1	4	5	5	5
ZI193	1	Sesheke	2	3		1	1	1	1	1	1		6											2	6	6	6	6	6	6	From Hosted Mukuni's farm about 200m to Subulwa Bornface		1	1		1	1	uuid:3A0accee28-0753-4e0a-afbe-f4d0074babf7			zambezi			5	1	4	5	5	5
ZI324	1	Sesheke	2			1	0	0	0	0	0		4											4	4	4	4	4	4	4	Namulobaloba		0	0		1	1	uuid:3A90cd4a52-fd09-4626-8134-72b08a11ceaa
ZI204	1	Sesheke	3	3		1	1	1	1	1	1		11	2	9		2	2	2	2	2	2	2	5	5	9	9	9	9	9	From the tired road turn right about 2km		0	0		1	1	uuid:3A2142c5c6-067b-4cdd-96e0-2599cf3b5c19			zambezi			21	2	19	6	6	6
ZI420		Sesheke		3		1	0	0	1	1	1		3											3	3	3	3	3	3	3	After new look village, Kongola area you travel east direction.		1	1		1	1	uuid:3A326c4131-0763-4025-88e2-3d2e7cff0ae2	GPS was taken already		zambezi			3	0	3	3	3	3
ZI206	1	Sesheke	2	3		1	1	1	1	1	1		4											4	4	4	4	4	4	4	From lyamukulo village turn right 45 minutes walk		0	0		1	1	uuid:3A4c27b438-2ffc-4bfd-ac3e-d35343168291			zambezi			2	0	2	2	2	2
ZI215	1	Sesheke	1	3		1	1	1	1	1	1		3				1	1	1	3	3	3	3								Before muzimbwa village turn right and then west next to power lines		1	1		1	1	uuid:3Ae91151ea-3e51-495d-8477-0b76c9201ebd			zambezi			3	2	1	3	3	3
ZI190	1	Sesheke	2	3		1	1	1	1	1	0	Moved back	5											5	5	5	5	5	5	5	From new look drive eastward		1	1		1	1	uuid:3Ac38afdb4-c363-44a8-842b-7f94b6fe451f			zambezi			5	0	5	5	5	5
ZI331	1	Sesheke	2	3		1	1	0	1	1	1		1											1	1	1	1	1	1	1	Just after kayuwo village you drive northetn direction about1.5km to Mashekeziba farm.		1	1		1	1	uuid:3A52e81046-60c0-4d86-b1c5-923c38f59c03	He is the owner and he doesn't employ agriculture worker.		zambezi			2	0	2	2	2	2
ZI201	1	Sesheke	3	3		1	1	1	1	1	1		8	2	6		2	2	2	2	2	2	2	6	6	6	6	6	6	6	From transcaprivi high way turn right at muatuli village 4 km North east		1	1		1	1	uuid:3A34bf2ea9-5cd1-43c2-bdb3-ac12ac80b957			zambezi			6	2	4	6	6	6
ZI321	1	Sesheke	1	1		1	1	1	1	1	1		1				1	1	1	1	1	1	1								From Agnes linyando drive 500m northwards		0	0		1	1	uuid:3Ad07bd734-cf00-468e-8f67-6d3f8635c57f	Two owner s at one cattle post		zambezi			2	2		2	2	2
ZI186	1	Sesheke	3	3		1	1	1	1	1	0	Moved back	6	2	4		2	2	2	2	2	2	2	2	2	4	4	4	4	4	trans_caprivi highway at jesca mubu village turn Right 1,7km		0	0		1	1	uuid:3A0441604d-063a-4083-990e-e2990e6eb6f0			zambezi			6	1	5	6	6	6
ZI339	1	Sesheke	2	3		1	1	0	1	1	1		7											7	7	7	7	7	7	7	From Mr Buster Mutenezi you walk about 500metres east direction.		0	0		2	2	uuid:3Aed4db00c-c50e-44d0-8e10-65a6c188f14a			zambezi			5	0	5	5	5	5
ZI212	1	Sesheke	3	3		1	1	1	1	1	1		6	1	5		1	1	1	1	1	1	1	5	5	5	2	2	2	2	From kumpoma farm 500m eastwards		0	0		0	0	uuid:72b5ee58-3ef9-4dc8-99b0-7c5e66509999	They draw Water from sikaunga village		zambezi			5	1	4	5	5	5
ZI183	1	Sesheke	3	3		1	1	1	1	1	1		4	1	3		1	1	1	1	1	1	1	3	3	3	3	3	3	3	Igneous's cattle post		0	0		1	1	uuid:3A2a226ada-e2c1-4b36-bfc1-42f70192cb66	Same GPS coordinates		zambezi			4	1	3	3	3	3
ZI188	1	Sesheke	1			1	1	1	0	1	0	Moved back	1				1	1	1	1	1	1	1								From Agnes linuando 500m northwards		0	0		1	1	uuid:3Ad4ccb59c-be9d-4dc0-8e5e-04402a7203b2	Two owners at same cttlepost
ZI199	1	Sesheke	3	3		1	1	1	1	1	1		11	1	10		1	1	1	11	1	1	1	10	10	10	10	10	10	10	From Muchimbami about 2km, to Masabunga farming area.		0	0		1	1	uuid:3A8f32bbac-6bd4-4f25-860c-a748fbe69920			zambezi			5	1	4	5	5	5
ZI326	1	Sesheke	2	3		1	1	0	1	1	1		2											2	2	2	2	2	2	2	From Agnes farm eatwards and then north at old wateoint 15minutes walk		3	3		2	2	uuid:3A99e0e84b-f876-4ad2-a8cf-6edf3d9221cf			zambezi			2	0	2	2	2	2
ZI325	1	Sesheke	3	3		1	0	0	1	1	1		4											4	4	4	4	4	4	4	Namulobaloba		0	0		1	1	uuid:3Abc192c3e-2ae2-43ce-9eaf-ce610fd1448a						4	0	4	4	4	4
ZI421	1	Sesheke	3	3		1	0	0	1	1	1		5	1	4		1	1	1	1	1	1	1	4	4	4	4	4	4	4	Just after kongola village, about 7km east direction		1	1		1	1	uuid:3Abdb1f1d8-a123-4a4c-a461-4f14ac81008d			zambezi			5	1	4	5	5	5
ZI209	1	Sesheke	3	3		1	1	1	1	1	1		5	1	4		1	1	1	1	1	1	1	4	4	4	4	4	4	4	From sesheke drive eastward		1	1		1	1	uuid:3Ad3fb9fd4-8a16-4369-b670-2248e6cdf5b4			zambezi			8	1	7	8	8	8
ZI332	1	Sesheke	2	3		1	1	0	1	1	1		2											2	2	2	2	2	2	2	From new look north eastwards		1	1		1	1	uuid:3A3151a01c-0f7b-4e16-a6dc-bb871f075ecd			zambezi			2	1	1	2	2	2
ZI322	1	Sesheke	3			1	0	0	0	0	0		5	1	4		6	5	5	5	7	7	7	5	5	5	5	7	7	7	From the man road of mwanzi through the catline		0	0		1	1	uuid:3A5a417e5a-c74a-420d-918b-029b04253413
ZI213	1	Sesheke	1	3		1	1	1	1	1	1		4				4	4	4	4	4	4	4								1,Km from Kanyimba's village		0	0		1	1	uuid:3A6b9ec145-64cd-450c-8dd7-f5a35717e056			zambezi			6	6	0	6	6	6
ZI405	1	Sesheke	2			1	0	0	0	0	0		2											4	4	4	4	4	4	4	Close to Beauster		3	3		1	1	uuid:3A710752af-9b12-4d1e-898c-493ec3274f61
ZI187	1	Sesheke	2	3		1	1	1	1	1	0	Moved back	2											2	2	2	2	2	2	2	From Linus lukatezi drive northeast about 2km		0	0		1	1	uuid:3A901918df-38bb-4092-85b3-d3abf7f13465			zambezi			2	0	2	2	2	2
ZI329	1	Sesheke	3	3		1	1	0	1	1	1		2	1	2		1	1	1	1	1	1	1	2	2	2	2	2	2	2	From new look turn right north east		1	1		1	1	uuid:3Aaed31f58-6b70-4087-b3cc-04be2912c8ca			zambezi			3	1	2	3	3	3
ZI207	1	Sesheke	2	3		1	1	1	1	1	1		6											6	6	6	6	6	6	6	Chixu Farm area,		1	1		1	1	uuid:3Ad0dbd1af-7e13-4442-94c2-bc664bc9f8fc			zambezi			8	2	6	8	8	8
ZI327	1	Sesheke	2			1	1	0	0	1	0	Moved back	1											1	1	1	1	1	1	1	Drive turn right 1km		0	0		1	1	uuid:3Ac10704ac-d291-4e3c-9622-8c35b51bd970	GPS was captured before
ZI216	1	Sesheke	1	3		1	1	1	1	1	0	Moved back	2				2	1	2	2	2	2	2								Just After Kukomokwa's farm the next one is for Leonard Kumanina.		1	1		2	2	uuid:3Ab89f7ab6-f4e7-4067-aa1b-e0778d0c231a			zambezi			17	2	15	17	17	17
ZI180	1	Sesheke	3	3		1	1	1	1	1	1		4	1	3		1	1	1	1	1	1	1	4	4	4	4	4	4	4	From the Tared road turn right north ward		0	0		1	1	uuid:3A9ab27418-0547-40bc-ac46-2b78aa343db6			zambezi			6	1	5	5	5	5
ZI189	1	Sesheke	3	3		1	1	1	1	1	1		6	2	4		2	2	2	2	2	2	2	4	4	4	4	4	4	4	The are solar panels		2	2		1	1	uuid:3Acdccdb78-0ac8-4cca-95f6-393069757acc			zambezi			10	2	8	10	10	10
ZI185	1	Sesheke	3	3		1	1	1	1	1	0	Moved back	8	2	6		2	2	2	2	2	2	2	2	4	4	4	6	6	6	Chixu		1	1		1	1	uuid:3A8d1a0d76-72e2-441a-90cc-49bfb0d8c296			zambezi			8	1	7	8	8	8
ZI381	1	Sesheke	3	3		0	0	0	1	1	1	Moved back																										uuid:						2	0	2	2	2	2
ZI217	1	Sesheke	3	3		1	1	1	1	1	1		4	2	2		2	2	2	2	2	2	2	2	2	2	2	2	2	2	Next to Mr Leonard Kumanina farm		0	0		2	2	uuid:3A7df5c2b4-c616-455f-958e-4d79aa9fdaed			zambezi			4	2	2	4	4	4
ZI323	1	Sesheke	2	3		1	1	0	1	1	1		2											2	2	2	2	2	2	2	From pelekelo nyambe 10 minutes walk		1	1		1	1	uuid:3A98f01630-fa2e-4e3d-a77b-ec2a73b1b3b1			zambezi			6	1	5	6	6	6
ZI330	1	Sesheke	3	3		1	1	0	1	1	0	Moved back	8	1	7		1	1	1	1	1	1	1	5	5	5	7	7	7	7	From musialela Frisco farm eastwards 10 minutes walking distance		0	0		1	1	uuid:3Ae1c76ef7-348e-4d5f-901a-3927b933292e			zambezi			5	1	4	5	5	5
ZI182	1	Sesheke	3	3		1	1	1	1	1	1		5	1	4		1	1	0	0	0	0	0	4	4	4	4	4	4	4	Just from Muatuli water point you go east direction mashekeziba1 farm area.		1	1		1	1	uuid:3A3326efd2-4b54-4380-983f-e70e24a2831d			zambezi			5	1	4	5	5	5
ZI333	1	Sesheke	3			1	1	0	0	1	0	Moved back	2	1	2		1	1	1	1	1	1	1	2	2	2	2	2	2	2	From kayambo farm eatwards 15 minutes walk		2	2		2	2	uuid:3A939e1675-587c-4e97-a467-d921e6b03a4a
ZI336	1	Sesheke	2			1	1	0	0	1	0	Moved back	4											2	2	4	4	4	4	4	From kachitomwa 1 km northwards		1	1		1	1	uuid:3A6012929b-7bcb-4a97-9bd2-d03ac148c027
ZI196	1	Sesheke	3	3		1	1	1	1	1	1		3	0	3		0	0	0	0	0	0	0	0	0	3	3	3	3	3	North east direction		1	1		1	1	uuid:3Acc8079d7-6a9f-419b-830b-c2a8fb8e0726			zambezi			4	0	4	4	4	4
ZI211	1	Sesheke	3	3		1	1	1	1	1	1		5	1	4		1	1	1	1	1	1	1	4	4	4	4	4	4	4	From sikaunga SDA Church drive Eastward		3	3		0	0	uuid:8d77e7b0-edec-46ac-a147-b05a8c65a2d1			zambezi			6	1	5	6	6	6
ZI191	1	Sesheke	3	3		1	1	1	1	1	1		9	2	7		2	2	2	2	2	2	2	7	7	7	7	7	7	7	From mulanga village turn left 2 km drive		0	0		1	1	uuid:3A364365c0-c188-4387-afbf-9e00565149d8			zambezi			6	1	5	6	6	6
ZI451	1	Sesheke	3	3		1	0	0	0	1	0	Moved back	3	1	2		1	1	1	1	1	1	1	2	2	2	2	2	2	2	From tired road drive north east		0	0		1	1	uuid:3Aa14cae3e-7615-49ff-b812-d182bafc8752			zambezi
ZI210	1	Sesheke	3	3		1	1	1	1	1	1		4	1	3		1	1	1	1	1	1	1	3	3	3	3	3	3	3	From mutenezi Nelson 15 minutes walking distance		0	0		0	0	uuid:35e27c96-fbac-46cd-88ef-04bee32e30bb	Draw water from main village sikaunga		zambezi			5	1	4	5	5	5
ZI192	1	Sesheke	3	3		1	1	1	1	1	1		10	2	8		2	2	2	2	2	2	2	8	8	8	8	8	8	8	From sikaunga SDA church turn right 4 km drive		3	3		1	1	uuid:3A41a62903-30d9-4fe5-941d-76e4722a130e			zambezi			5	1	4	5	5	5
ZI181	1	Sesheke	3	3		1	1	1	1	1	1		7	1	6		1	1	1	1	1	1	1	7	7	7	7	7	7	7	From the tired road when going to singalamwe you turn right and drive about 2km		1	1		2	2	uuid:3A8ec22fd3-dfdd-4c41-ae91-ce98a868b875			zambezi			3	1	2	3	3	3
ZI403	1	Sesheke	2			1	0	0	0	0	0		7											7	7	7	7	8	8	8	Before the cutline		0	0		1	1	uuid:3A3aa941c2-5788-4b0e-b049-158d660da382
ZI337	1	Sesheke	3	3		1	1	0	1	1	0	Moved back	11	3	8		3	3	3	3	3	3	3	4	4	6	6	8	8	8	From induna mutenezi farm northwards 10 minutes waik		2	2		2	2	uuid:3A3f2a9999-691d-4de5-a443-0aa7a83cbf0a			zambezi			5	1	4	5	5	5
ZI338	1	Sesheke	3	3		1	1	0	1	1	1		4	1	3		1	1	1	1	1	1	1	2	2	2	2	2	2	2	Chixu homestead		1	1		1	1	uuid:3Af33df961-075a-46cb-b405-896b61898ba1			zambezi			1	0	1	1	1	1
ZI328	1	Sesheke	2	3		1	1	0	1	1	0	Moved back	3											3	3	3	1	1	1	1	It is 1.7 km from trans caprivi high way road to Kombwe farming area you drive east direction.		0	0		1	1	uuid:3A4674b5cf-5e11-42b3-bf77-8e861b23153a			zambezi			1	0	1	1	1	1
ZI320	1	Sesheke	2	3		1	1	1	1	1	1		6											0	0	0	1	0	1	1	From Kongola school turn right proceed straight. 1km distance		1	1		1	1	uuid:3A8149569f-90b9-4e74-9412-18168bd84466			zambezi			4	1	3	4	4	4
ZI406	1	Sesheke	2			1	1	0	0	1	0	Moved back	9											3	3	6	6	6	6	6	Chixu Farm area.		1	1		1	1	uuid:3A9ed90e35-96fa-4c30-b9a0-eaf8e9cde69a
ZI399	1	Sesheke	3	3		1	1	0	0	0	0		7	1	6		1	1	1	1	1	1	1	1	5	5	5	5	5	5	Chixu		0	0		1	1	uuid:3Abbb569cd-6b1f-469b-bdcc-025dee1fd55f			zambezi
ZI214	1	Sesheke	1	3		1	1	1	1	1	1		2				2	2	2	2	2	2	2								Kanyimba village right turn off on transcaprivi highway. 1km		1	1		1	1	uuid:3A4993f1c3-5103-4bc0-a75f-395fc9296fda			zambezi			3	3	0	3	3	3
ZI195	1	Sesheke	3	3		1	1	1	1	1	1		6	1	5		1	1	1	1	1	1	1	5	5	5	5	5	5	5	From neckson drive Southwards		2	2		2	2	uuid:3A147a3dc4-f618-4e60-8542-c1d01ccd8f02			zambezi			5	1	4	5	5	5
ZI205	1	Sesheke	3	3		1	1	1	1	1	0	Moved back	8	1	7		1	1	1	1	1	1	1	2	2	7	7	7	7	7	From singalamwe tare road eastward 5km		0	0		0	0	uuid:954a1e05-6628-4868-853d-4ef01b6ed652			zambezi			5	1	4	5	5	5
ZI334	1	Sesheke	2			1	1	0	0	1	0	Moved back	4											1	1	4	4	4	4	4	From Kongola village northeast		1	1		1	1	uuid:3Aa404153a-1384-4ec9-aca1-14c2c7cc9cd4
ZI200	1	Sesheke	3	3		1	1	1	1	1	1		9	1	8		1	1	1	1	1	1	1	6	6	6	8	8	8	8	From kamati farm north east 1,5km		0	0		1	1	uuid:3A8c66bc13-03ec-45e8-95e2-6c4c536386f6			zambezi			14	1	13	14	14	14
ZC190	1	Sibbinda	2	3		1	1	1	1	0	0		7											7	7	7	7	7	7	7	Just form the gravel road you turn left about 1km .		0	0		1	1	uuid:3Ae4c0a9da-cb2b-4b57-8b70-de671df8ad09	They use the water point for Mr Geophry Mulike		zambezi			5	1	4	5	5	5
ZC448	1	Sibbinda	1			1	1	0	0	0	0		1				1	1	1	1	1	1	1								From Lister,s Cattle post you walk again 10 minutes to the South direction to rich to Allen s Cattle post		2	2		1	1	uuid:3A07ab1a2f-9e24-4ad2-a716-92981eaaaa15	No comments
ZC244	1	Sibbinda	3			1	0	0	0	0	0		5	2	3		2	2	2	2	2	2	2	3	3	3	3	3	3	3	From Matius Semmy 's Cattle post you drive South West direction about 3__4 Kilometers you rich the point		0	0		1	1	uuid:3A198ff676-f161-4679-a69f-c976dd2f2768	Same GpS for all cattle post and farms around the place
ZC213	1	Sibbinda	1	1		1	1	1	1	0	0		1				1	1	1	1	1	1	1								From Semi's cattle post drive to the South		1	1		1	1	uuid:3A495e5b88-cf8a-46fd-a0c3-3fbee67b9d7a			zambezi			1	1		1	1	1
ZC245	1	Sibbinda	1	1		1	0	0	1	0	0		2				2	2	2	2	2	2	2								On the center of this cattle post		1	1		1	1	uuid:3A53ddb332-4752-4e0b-8cda-13c1d9582495	No Comments		zambezi			2	0		2
ZC246	1	Sibbinda	3	3		1	0	0	1	1	1		9	3	6		3	3	3	3	3	3	3	6	6	6	6	6	6	6	From Shimwe's cattle post just drive for almost 500 Meters and Turn to the right		0	0		1	1	uuid:3A061a0a8c-c235-4fe4-a445-dac7c00cdb4a			zambezi			6	3	3	6	6	6
ZC247	1	Sibbinda	1	1		1	0	0	1	0	0		3				3	3	3	3	3	3	3								From Sibbinda health center turn to the left onto the gravel road and drive for almost about 4 kilometers and drive off the gravel road		1	1		1	1	uuid:3Ad63d4d10-20ac-451c-a62d-acd6148f3ef9	No comment		zambezi			3	3		3		3
ZC169	1	Sibbinda	3	3		1	1	1	1	1	1		6	6	2		6	6	6	6	6	6	6	2	2	2	2	2	2	2	When you're from Sibbinda you turn left in Sibbinda Linyanti Road.about 10 km .It is on your left.		0	0		1	1	uuid:3A997b7e22-3c29-4742-af4c-840f903fa5a3			zambezi			17	6	11	6	8	6
ZC239	1	Sibbinda	2			1	1	0	0	0	0		3											3	3	3	3	3	3	3	From Manyando 's farm post you walk some meters to rich the point for Catherine		1	1		1	1	uuid:3A1cac92e4-20b9-4cef-b978-976595765805	No commnts
ZC248	1	Sibbinda	3	3		1	0	0	1	0	0		2	2	2		2	2	2	2	2	2	2	2	2	2	2	2	2	2	When you're from daveson's you go straight and turn left.about 2km		0	0		1	1	uuid:3A3a43bcc2-13c2-4ec9-9906-b2189579896e	No comment		zambezi			4	2	2	4	4	4
ZC180	1	Sibbinda	3	3		1	1	1	1	1	1		7	4	3		4	4	4	4	4	4	4	3	3	3	3	3	3	3	From the main road which is trans Caprivi high way you turn to the left in gravel road to Sibbinda Clinic the drive straight about ,10 Kilometers then turn right in a private road ,5_6 then you rich the point		1	1		1	1	uuid:3A5806450a-a759-4b8d-b007-5688cdec75dd	No comment		zambezi			4	2	2	4	4	4
ZC230	1	Sibbinda	3	3		1	1	1	1	0	0		7	3	4		3	3	3	3	3	3		4	4	4	4	4	4		From Makanga manowa old village turn right drive 11 Kilos to the cattle post and farm		1	1		1	1	uuid:3A454bad12-f02f-4ba9-a248-107cbf0a8b5a	The water point and farm for Mr Duscan there separate butâ€‹ not far from each other.		zambezi			5	3	2	5	5	5
ZC204	1	Sibbinda	3	3		1	1	1	1	0	0		7	2	5		2	2	2	2	2	2	2	5	5	5	5	5	5	5	From Sibbinda health center T-junction drive to the West for almost two hundred metres and then turn to the north		1	1		1	1	uuid:3A0742072f-da9f-467c-80a2-fd036bd5dbaa	Farm and cattle post ownerd by one person		zambezi			8	2	6	8	8	8
ZC406	1	Sibbinda	3	3		1	0	0	1	1	1		2	2	0		2	2	2	2	2	2	2	0	0	0	0	0	0	0	From T-junction from Sibbinda health center drive to the West for almost two hundred metres and turn to the north		1	1		1	1	uuid:3A0593181d-55bc-4a62-bd63-fdff505762ee	Two owners on one site		zambezi			4	2	2	4	4	4
ZC407	1	Sibbinda	1	1		1	0	0	1	1	1		2				2	2	2	2	2	2	2										0	0		1	1	uuid:3Adedad8e4-097a-4382-9d36-e9cf87ccf8f5	No cell phone number		zambezi			2	2		2	2	2
ZC408	1	Sibbinda	1	1		1	0	0	1	0	0		1				1	1	1	1	1	1	1								From Semi's cattle post you drive to the South West		0	0		1	1	uuid:3Ab1ad0e50-a8cc-4b30-b0e8-2ffe12e9f143	The water point is owned by the family		zambezi			2	2		2	2	2
ZC188	1	Sibbinda	3	3		1	1	1	1	1	1		5	3	2		3	3	3	3	3	3	3	2	2	2	2	2	2	2	You drive from Kabuku Kennedy and Turn right in a change road for Mabanga		1	1		1	1	uuid:3A65c155ea-6e72-4733-8ad9-ba2e5f824134	No comment		zambezi			7	3	4	7	7	7
ZC409	1	Sibbinda	2			1	0	0	0	0	0		2											2	2	2	2	2	2	2			0	0		1	1	uuid:3Ad92d4d6b-545b-4b75-ad4c-30458ee91eed	No cell phone number
ZC221	1	Sibbinda	1			1	1	1	0	0	0		1				1	1	1	1	1	1	1								From Allen you walk another 5 minutes North East to rich the Induna ,2		0	0		1	1	uuid:3A18361dde-18bb-4f76-aac3-aff59813b0fe
ZC187	1	Sibbinda	2			1	1	1	0	0	0		4											4	4	4	4	4	4	4	From Trans Caprive high way you turn left on a market point for makanga then you drive about 8-10 Kilometers you rich the point for Kambula		2	2		1	1	uuid:3Ab0b4ab81-647a-4cb5-ab2e-5897de291980
ZC240	1	Sibbinda	1	1		1	1	0	1	1	1		1				1	1	1	1	1	1	1								Munichikuni		0	0		1	1	uuid:3A76736b3b-68fa-4a1e-a371-d7b5df918415			zambezi			1	1		1	1	1
ZC411	1	Sibbinda	3			1	0	0	0	1	0	Moved back	2	2	0		2	2	2	2	2	2		0	0	0	0	0	0		From Makanga turn right and drive 9 kilos to reach the place		1	1		1	1	uuid:3A79d02555-786e-41dd-b71b-b07a3417f817	The water point and the cattle post are at the same place and the owner is Mr Lovemore.
ZC442	1	Sibbinda	3	1		1	1	1	0	0	0		5	2	3		2	2	2	2	2	2	2	3	3	3	3	3	3		From the T- junction from Sibbinda health center drive to the West for almost 200 metres and turn to the right		3	3		1	1	uuid:3A5bb485bc-355e-405f-897b-f3f2a120f6e7	Thanks		zambezi
ZC226	1	Sibbinda	3	3		1	1	1	1	1	1		8	1	7		6	3	3	3	3	3	3								From sibbinda health center drive to the tarred road and to the left on kaswaziba road		2	2		1	1	uuid:3A34d3ab6b-126d-41e5-ab7a-b8dba71ac803	Trecken Chainda		zambezi			6	1	5	6	6	6
ZC412	1	Sibbinda	3			1	0	0	0	0	0		3	3	1		3	3	3	3	3	3	3	1	1	1	1	1	1	1	When you're from tarahaa you drive straight.And turn right.about 2km.		1	1		1	1	uuid:3A4cc77b1b-83c6-435a-8265-455eea0aee52	HPS taken on close by posts
ZC233	1	Sibbinda	1			1	1	0	0	1	0	Moved back	2				2	2	2	2	2	2	2								From George you only walk ,no road for the car about 15 minute walking then you rich Lister s Cattle post		3	3		1	1	uuid:3Af080acf4-e78f-4073-90be-d83359446c94
ZC415	1	Sibbinda	3			1	0	0	0	0	0		2	2	0		22	2	2	2	2	2	2								From Muzani police camp go straight		4	4		1	1	uuid:3A8686ea5c-91cf-404d-9211-6f97adac8039	Easy to find
ZC432	1	Sibbinda	3	3		1	0	0	1	1	1		3	1	2		1	1	1	1	1	1		2	2	2	2	2	2		Tras caprivi high way from kaliyangile SDA Church turn to the right drive in a private straight for approximately 4 to 5 kilos to the farm and cattle post		1	1		1	1	uuid:3A843c49b4-0279-46a0-a725-c0d56cea6fa7	Water point is far from the cattle post Muliisa but captured ( Sisinzi ) Njuakamo water point.		zambezi			5	1	4	5	5	5
ZC419	1	Sibbinda	3	1		1	0	0	1	1	1		2	2	0		2	2	2	2	2	2	2	0	0	0	0	0	0	0	When you're from tarahaa you drive straight about 7 kilometers		0	0		1	1	uuid:3Ab966754f-7410-4307-bc86-97e944d3dafe			zambezi			1	1		1	1	1
ZC234	1	Sibbinda	1	3		1	1	0	1	1	1		1				1	1	1	1	1	1	1								From Sibbinda health center turn to the left onto a gravel and drive for almost 3-4 Kilometers then turn right and drive for almost 7-9 Kilometers		1	1		1	1	uuid:3Ab699f5b1-1942-4d2a-8f18-ba45a32c3d02	Close to the cattle post		zambezi			6	4	2	6	6	6
ZC208	1	Sibbinda	1	3		1	1	1	1	0	0		3				3	3	3	3	3	3	3								From Sibbinda turn to Linyanti drive 5 kilos along the road to the left		4	4		0	0	uuid:d1a47409-4bc9-4ac6-80ee-9f13789b8705	Fetches water from the village and In tanks for cattles to drink. She has her point at the cattle post.		zambezi			1	1	0	1	1	1
ZC182	1	Sibbinda	3	1		1	1	1	1	1	1		4	2	2		2	2	2	2	2	2	2	2	2	2	2	2	2	2	From Sibbinda to Linyanti road 5		5	5		0	0	uuid:ea6edf1d-8651-4397-b8bf-79fa4f1a1031	The cattle owner fetches water for the cattle to drink from Sibbinda by Vehicle every day.		zambezi			2	2		2	2	2
ZC210	1	Sibbinda	1	1		1	1	1	1	1	1		2				2	2	2	2	2	2	2								From Taraha cattle post drive straight to the South		0	0		1	1	uuid:3A3293f9ef-f3a0-482c-9bd4-f40469ce7870	At this area they use one water point		zambezi			2	2		2	2	2
ZC225	1	Sibbinda	3	3		1	1	1	1	1	1		4	2	2		2	2	2	2	2	2	2	2	2	2	2	2	2	2	From Sibbinda health center T-junction drive to the West for almost two hundred metres and turn to the north		1	1		1	1	uuid:3A10b6f5c0-43d6-4339-b1de-e2ec0b75f079	Two kraals but one supervisor		zambezi			6	4	2	6	6	6
ZC183	1	Sibbinda	3	1		1	1	1	1	1	1		2	2	3		2	2	2	2	2	2	2	3	3	3	3	3	3	3	When you're from Sibbinda you turn left in Sibbinda Linyanti road.about 7km.		2	2		1	1	uuid:3A48340752-6e85-4378-a6c7-910c97cb8014			zambezi			2	2		2	2	2
ZC236	1	Sibbinda	1	1		1	1	0	1	1	0	Moved back	2				2	2	2	2	2	2									From sikubi school to Kachimine Charles Village and drive straight to the cattle post		1	1		1	1	uuid:3A957cc823-a461-4fe3-9a52-b83e0c14a448	They are Not yet at the cattle but found them have started building to shift.		zambezi			2	2		2	2	2
ZC421	1	Sibbinda	3	3		1	0	0	1	0	0		5	1	4		1	1	1	1	1	1		4	4	4	4	4	4		From Trans caprivi high at makanga manowa old village way turn right and drive 8 kilos		0	0		1	1	uuid:3A372e8453-3b5f-43bb-b5bf-8dc714351b25	They recently resetlde so they water point said it's makanga as the place too.		zambezi			5	2	3	5	5	5
ZC172	1	Sibbinda	1	1		1	1	1	1	1	1		2				2	2	2	2	2	2	2								From Sibbinda health center turn to left onto the gravel road and drive to the South almost about 3-5 Kilometers then turn to the right		0	0		1	1	uuid:3Ad4b86f4e-399b-4b57-863a-373737b16372	Very far from other cattle post		zambezi			2	2		2	2	2
ZC402	1	Sibbinda	1	3		1	0	0	1	1	1		2				2	2	2	2	2	2	2								From Lyakuwa Julius, s Cattle post you drive straight to Rich the point		1	1		1	1	uuid:3A78c5842a-f34f-4918-af69-b9564d504ba6	No comment		zambezi			5	2	3	4	4	4
ZC404	1	Sibbinda	1	1		1	0	0	1	1	1		3				3	3	3	3	3	3	3								From the tired road you turn left		0	0		1	1	uuid:3A67c92967-3ebb-47dd-865b-85def3da26c6	Cattle post only		zambezi			4	4		4	4	4
ZC403	1	Sibbinda	3	3		1	0	0	1	1	1		2				2	2	2	2	2	2	2	2	2	2	2	2	2	2	When you're from chalie's cattle post .You drive straight about 1km you find it at your right.		0	0		1	1	uuid:3A47c31bf8-5771-42fb-9ee3-555da9fface4	The are the same people who works in the farm and as cattle hearders.		zambezi			8	2	6	8	8	8
ZC405	1	Sibbinda	1	3		1	0	0	1	1	1		2				2	2	2	2	2	2	2								From Dusken's cattle post drive to the West		0	0		1	1	uuid:3A3f1cd0a2-49f5-4ae6-9a38-9062bd38f8f3	No comment		zambezi			3	3	0	3	3	3
ZC228	1	Sibbinda	3	3		1	1	1	1	1	1	Not recorded	5	2	3		2	2	2	2	2	2	2	3	3	3	0	0	0		From the police camp 500,m to the borehole then straight		3	3		1	1	uuid:3A1f85eabf-19b3-4b93-bdb2-2b8c3ea839a0	We only found a worker owener did not answer		zambezi			4	2	2	4	4	4
ZC237	1	Sibbinda	1	1		1	1	0	1	1	1		1				1	1	1	1	1	1	1								Sikuluzina		0	0		1	1	uuid:3Abddf7f10-e5d1-4691-82fc-f25a218ea652			zambezi			3	3		3	3	3
ZC217	1	Sibbinda	3	3		1	1	1	1	1	1		2	2	0		2	2	2					2	2	2					From the road you turn right		3	3		1	1	uuid:3A377a34ee-b59b-4f58-98dc-ac5582273ed7			zambezi			5	2	3	5	5	5
ZC198	1	Sibbinda	3	3		1	1	1	1	1	1		12	1	11		1	1	1	1	1	1	1	11	11	11	11	11	11	11	From Makanga laybye drive to the West for almost 1 Kilometer and Turn to the right		1	1		1	1	uuid:3A8f1a571f-b259-44d9-97e2-4079a5092062	They do have 1 cattle herder and 11 of them do work on the farm		zambezi			7	2	5	7	7	7
ZC422	1	Sibbinda	3	3		1	0	0	1	1	1		2	2	2		2	2	2	2	2	2	2	2	2	2	2	2	2	2	When you're from daveson's you drive straight about 5km . You turn left.		1	1		1	1	uuid:3Afc82bd7b-2506-4d4e-9159-3c19828c3138	There are two cattle hearders ,the are same people who works in the farm.		zambezi			4	1	3	4	4	4
ZC203	1	Sibbinda	3	3		1	1	1	1	1	1		2	2	4		2	2	2	2	2	2	2	4	4	4	4	4	4	4	Just after the police base go straight		2	2		2	2	uuid:3Aa1d61788-9027-4809-aab0-1dbdf0d339df	None		zambezi			6	2	3	6	6	6
ZC216	1	Sibbinda	1	3		1	1	1	1	1	1		3				3	3	3	3	3	3	3								From Trans Caprive high way you turn to the left on a cross road from Nukwa you drive straight about 2 Kilometers you rich the point		1	1		1	1	uuid:3Ab0137f05-a329-4682-a5bc-728d6742454a	No comment		zambezi			4	3	1	4	4	4
ZC197	1	Sibbinda	3	3		1	1	1	1	1	1		4	2	4		2	2	2	2	2	2	2	4	4	4	4	4	4	4	From Makanga laybye drive to the West for almost 1 Kilometer and Turn to the right		1	1		1	1	uuid:3A165b3fbc-1448-4972-9eaf-287199f7aa39			zambezi			4	2	2	4	4	4
ZC205	1	Sibbinda	3	3		1	1	1	1	1	1		5	2	5		2	2	2	2	2	2	2	5	5	5	5	5	5	5	From Percy Misika 's Cattle post you turn to the left		0	0		1	1	uuid:3A251963fd-6898-49f6-b0f5-7f9c01766d97	Cattle herders also do work on the farm too		zambezi			10	2	8	10	10	10
ZC231	1	Sibbinda	3	3		1	1	1	1	1	1		3	2	1		2	2	2	2	2	2		1	1	1	1	1	1		From Sibbinda driving Linyanti Road it's 9 kilos		1	1		1	1	uuid:3Aeae32e6b-9d36-442a-b965-9ce82305b6a4	Water point is at the village Mazanino		zambezi			2	2	0	2	2	2
ZC410	1	Sibbinda	3	3		1	0	0	1	1	0	Enrolled under ZC406	3	3	3		3	3	3	3	3	3		3	3	3	3	3	3		From town when you reach Sibbinda you turn left in the gravel road.aproxmatly 20km from the tired road.		0	0		1	1	uuid:3A8f26fa94-f95c-4be1-ae53-9b09881a8796	The work as cattle hearders and farm worker.		zambezi			1	1	0	1	1	1
ZC414	1	Sibbinda	3	3		1	0	0	1	1	1		7	1	6		1	1	1	1	1	1	1	6	6	6	6	6	6	6	From Makanga laybye drive to the West for almost 1 Kilometer and Turn to right		1	1		1	1	uuid:3A33af9cc8-6d6b-438d-b660-51392f7bee01	The water source was sponsored by NAMWATER		zambezi			7	2	5	7	7	7
ZC211	1	Sibbinda	1	1		1	1	1	1	1	1		2				2	2	2	2	2	2									Sibbinda Road to Linyanti drive 14 kilos turn and drive 5		0	0		1	1	uuid:3Add03c220-f8bb-479a-9547-123872561bac	Same Cattle post and water point and no farms		zambezi			2	2		2	2	2
ZC241	1	Sibbinda	3	3		1	1	0	1	1	1		2	2	2		2	2	2	2	2	2	2	2	2	2	2	2	2		From kaliyangile SDA church		0	0		1	1	uuid:3Ac8382d14-457d-4f1f-8124-a3ed82173e67	Got a cattle header and new at the site		zambezi			2	1	1	2	2	2
ZC413	1	Sibbinda	1	1		1	0	0	1	1	1		2				2	2	2	2	2	2	2								From town you turn left when you reach Sibbinda.		3	3		1	1	uuid:3A5f0b5d34-0ced-48c6-8f0b-8780f48c6c10	Cattle post only		zambezi			2	2		2	2	2
ZC417	1	Sibbinda	1	1		1	0	0	1	1	0	Moved back	2				2	2	2	2	2	2	2								From Trans caprivi high way you bypass kasakatau about 4 kilo meters you rich to Lupalezi Cattle post		1	1		1	1	uuid:3Ae9fa9690-3f00-478d-bb17-f827e6596725			zambezi			2	2		2	2	2
ZC109	1	Sibbinda	1	3		1	1	1	1	1	1		1				1	1	1	1	1	1	1								You turn left from Sibbinda health center in gravel road about 5_6 Kilometers		3	3		0	0	uuid:c3dba275-b14b-4b6f-b86b-794dffe89884	They use natural water sources		zambezi			2	2	0	2	2	2
ZC423	1	Sibbinda	3			1	0	0	0	0	0		10	2	8		2	2	2	2	2	2	2	8	8	8	8	8	8	8	When you're from town in trans Zambezi high way ,you turn right .		4	4		1	1	uuid:3A1d91e923-8671-4b9a-8e06-cabef03f33a7	No comments
ZC418	1	Sibbinda	1	1		1	0	0	1	1	1		2				2	2	2	2	2	2	2								When you're from Sibbinda you turn left in Sibbinda Linyanti road ,then you turn right in the private road .About 8km .		3	3		1	1	uuid:3Ae38a3712-da08-4b63-9cec-92f5fb779ba2	Thereâ€‹ is only cattle post .		zambezi			2	2		2	2	2
ZC420	1	Sibbinda	1	3		1	0	0	1	1	1		1				1	1	1	1	1	1	1								From Lasken 's Cattle post you turn to the left		1	1		1	1	uuid:3A7190efb5-496c-4f4d-9a29-9ce73d1268de			zambezi			2	1	1	2	2	2
ZC202	1	Sibbinda	3	3		1	1	1	1	1	1		8	2	6		0	0	0	2	2	2	2								From sibbinda turn off drive to your left hand side +-8km east.		15	15		1	1	uuid:3Abc134a4c-a0c1-48d5-816a-9e45533fbb97			zambezi			5	2	3	5	5	5
ZC186	1	Sibbinda	1	1		1	1	1	1	0	0		2				2	2	2	2	2	2	2								When you're from Sibbinda you turn left in the gravel road for Sibbinda Linyanti road you'll find it on your left.		1	1		1	1	uuid:3A596133b5-15ca-420b-bdd0-ac2084f85839	No		zambezi			1	1		1	1	1
ZC425	1	Sibbinda	1	1		1	0	0	1	1	1		2				2	2	2	2	2	2	2								When you're from Sibbinda you turn left		0	0		1	1	uuid:3A15652399-f2cf-4548-bddd-dde6dd23c48b	Cattle post only.		zambezi			3	3		3	3	3
ZC220	1	Sibbinda	3	1		1	1	1	1	1	1		2	2	0		2	2	2	2	2	2	2	0	0	0	0	0	0		From Gravel road of Sibbinda to Linyanti drive 13 kilos and Turn right drive 5 to 6 kilos to the cattle post		3	3		1	1	uuid:3Ab06e5431-5c2e-4fe0-b691-0fde46320fd2	Same place and water point and there are 3 other places at the same place		zambezi			2	2		2	2	2
ZC232	1	Sibbinda	1	1		1	1	0	1	1	0	Moved back	1				1	1	1	1	1	1									From Barden drive straight 1 kilos		0	0		1	1	uuid:3A6ad05f61-d7b7-4208-adf5-08286a78c117	Same area of water point		zambezi			2	2		2	2	2
ZC433	1	Sibbinda	3	3		1	0	0	1	1	1		6	1	5		1	1	1	1	1	1	1	5	5	5	5	5	5	5	Turn right from gravel road Sibbinda and Linyanti about 6 kilos		2	2		1	1	uuid:3Ab78f9ab0-a114-4fc8-a84f-c04090fd987f			zambezi			4	2	2	4	4	4
ZC426	1	Sibbinda	2	1		1	0	0	1	1	1		7											7	7	7	7	7	7	7	Matenda		0	0		1	1	uuid:3A70fda7e2-9e14-42c5-af92-0dd7fe9ee664			zambezi			3	3		3	3	3
ZC427	1	Sibbinda	1	1		1	0	0	1	0	0		1				1	1	2	2	2	2	2										0	0		1	1	uuid:3Aa0789841-ffdc-40fb-835c-9bf1a0529828			zambezi			3	3		3	3	3
ZC424	1	Sibbinda	1	3		1	0	0	1	1	1		4				4	4	4	4	4	4									From Sibbinda driving Linyanti road is 12 kilos		1	1		1	1	uuid:3Ae94d8bb6-3c49-4f79-aea9-a9b3dedbcdc6	The water point is about is 600 meters from camp		zambezi			7	6	1	7	7	7
ZC185	1	Sibbinda	3	1		1	1	1	1	1	1		3	3	3		3	3	3	3	3	3	3	3	3	3	3	3	3	3	From Julie's cattle post you drive straight.you will find it on your right		1	1		1	1	uuid:3A756a5141-2a98-4211-9f28-59e534aa5e1c	The are the same people who works in the farm.		zambezi			2	2		2	2	2
ZC171	1	Sibbinda	3	1		1	1	1	1	1	1		2	2	2		2	2	2	2	2	2	2	2	2	2	2	2	2	2	From Taraha cattle post drive straight to South		0	0		1	1	uuid:3Ad1a6132e-73b5-4c96-9853-4225e6a8c98d	No comment		zambezi			4	2		4	4	4
ZC430	1	Sibbinda	3	3		1	0	0	1	1	1		5	3	2		3	3	3	3	3	3	3	2	2	2	2	2	2	2	From kaliyangile SDA Church drive to the South for almost 5-8 Kilometers		0	0		1	1	uuid:3Aafdddb1c-240c-4c86-984b-e92cffdc12ca	Their water sourcesâ€‹ it's a walle		zambezi			1	1	0	1	1	1
ZC175	1	Sibbinda	3	3		1	1	1	1	1	1		4	3	1		3	3	3	3	3	3	3	1	1	1	1	1	1	1	From Sibbinda health center you drive straight to South West turn to the right about 10 Kilometers you rich the point		0	0		1	1	uuid:3A05573a7c-7e10-4aa6-bd8d-c94e524c1237			zambezi			5	3	2	5	5	5
ZC431	1	Sibbinda	3	3		1	0	0	1	1	1		2	2	1		2	2	2	2	2	2	2	1	1	1	1	1	1	1	From Elice you drive straight and tern to the right you rich the point		3	3		1	1	uuid:3A56264710-fd2d-446d-9894-196b38b4345e			zambezi			6	2	4	6	6	6
ZC227	1	Sibbinda	3	3		1	1	1	1	1	1		7	2	5		2	2	2	2	2	2		2	2	2	2	2	2		Using caprivi trans high way at sibbinda turn right and drive 3 kilo meters and the take the left turn drive 1 kilo meter.		4	4		1	1	uuid:3A99ebad45-e810-4df9-b9ed-2deac0bf6504	No comments		zambezi			8	2	6	8	8	8
ZC219	1	Sibbinda	3	3		1	1	1	1	1	1		3	1	3		1	1	1	1	1	1		3	3	3	3	3	3		From caprivi trans high way turn right drive 22 Kilo metres and turn side road right and 2 kilos to the farm and cattle post		1	1		0	0	uuid:9dc3e437-bf21-4fed-95f8-b764b3dee43d	There's no borehole, people use to bring water from. The villages Nampengu which is 22 km unless if it's rain reason then there will be wells.		zambezi			1	1	0	1	1	1
ZC200	1	Sibbinda	3	3		1	1	1	1	1	1		10	2	8		2	2	2	2	2	2	2	8	8	8	8	0	0	0	From sibbinda turn off, turn to your right side there's a board written kaswaziba 22 km you follow the road and keep right about 9 km		8	8		1	1	uuid:3Ab3857a7a-79a3-427c-9f92-2424dad5bb1e	We interviewed the brother the cattle post owner was not around.		zambezi			5	2	3	5	5	5
ZC176	1	Sibbinda	3	3		1	1	1	1	1	1		6	2	4		2	2	2	2	2	2		4	4	4	4	4	4		From Sibbinda to Linyanti Road turn left and drive 10 to 11 Kilos.		0	0		0	0	uuid:fa06855f-9ef0-4ec1-987d-be92bc72fccb	The Water point is one called Lubasi .		zambezi			3	2	1	3	3	3
ZC209	1	Sibbinda	3	3		1	1	1	1	1	1		6	3	3		3	3	3	3	3	3	3	3	3	3	3	3	3	3	You drive straight from Sipiho Chris about 4 kilometers to rich the point		3	3		1	1	uuid:3Afd4fdc5f-4adc-44ab-877c-c3656ad36160	No comments		zambezi			10	3	7	10	10	10
ZC416	1	Sibbinda	3	3		1	0	0	1	1	1		3	3	3		3	3	3	3	3	3	3	3	3	3	3	3	3	3	From Sibbinda health center turn to left onto the gravel road and drive for almost 4-5 Kilometers and Turn to the right		0	0		1	1	uuid:3A603fa14f-c85b-42d2-ba14-aa21c5ee5ab8	No comment		zambezi			5	1	4	5	5	5
ZC214	1	Sibbinda	1	1		1	1	1	1	1	1		2				2	2	2	2	2	2	2								Drive to the South direction from Semi's cattle post		1	1		1	1	uuid:3A8e992e85-3884-416d-a381-14a6e4da15be			zambezi			2	2		2	2	2
ZC181	1	Sibbinda	1	1		1	1	1	1	1	1		2				2	2	2	2	2	2	2								From Sibbinda health center turn left onto the gravel road and drive for almost 3-4 Kilometers		1	1		1	1	uuid:3A619af187-06c0-4766-a439-bd094746c3f2	No comment		zambezi			2	2		2	2	2
ZC108	1	Sibbinda	3	3		1	1	1	1	1	1		7	2	5		0	2	2	2	2	2	2	2	2	2	2	2	2	2	Before sibbinda turn,on the right side the is a board written kaswaziba then drive approximately 7KM ,then on the right side.		5	5		1	1	uuid:3A2077fd5b-40a7-40d8-8e4a-d19b2f1647d9			zambezi			5	2	3	5	5	5
ZC184	1	Sibbinda	1	1		1	1	1	1	1	1		2				2	2	2	2	2	2	2								Just same view Meters from the gravel road to Linyanti from Sibbinda		1	1		1	1	uuid:3Af18bc8a4-0e83-4216-a2a8-376a484c81cc	No comment		zambezi			2	2		2	2	2
ZC174	1	Sibbinda	2	3		1	1	1	0	0	0		6											6	6	6	6	6	6	6	Village next to the police base after you take the kaswaziba turn.		3	3		1	1	uuid:3A858b0b79-30f0-4ab6-af6d-7d7d9b455ee8	People are willing to participate.					1	1	0	1	1	1
ZC224	1	Sibbinda	2	3		1	1	1	1	1	1		7											7	7	7	7	7	7	7	From Sibbinda you turn right about 2km from the tired road.		0	0		1	1	uuid:3A1d42ef88-0680-400d-a76f-d84711c8c99d	No comment		zambezi			10	2	8	10	10	10
ZC194	1	Sibbinda	2	1		1	1	1	1	0	0		2											2	2	2	2	2	22		From Sibbinda turn off you drive 500 Meters you turn to the right and drive ,4 to 5 kilo Meters to rich the points		6	6		1	1	uuid:3Abe880f0e-dd34-48ea-935d-fd88a3435d79			zambezi			2	2		2	2	2
ZC189	1	Sibbinda	3	3		1	1	1	1	1	1		8	2	6		2	2	2	2	2	2	2	6	6	6	6	6	6	6	From Joffry Mulike you drive straight about 3 kilo meters you rich the point		1	1		1	1	uuid:3Af0867e80-6e20-42d3-a89f-ef822c968e11	No comment		zambezi			16	2	14	16	16	16
ZC222	1	Sibbinda	3	3		1	1	1	1	0	0		7	2	5		2	2	2	2	2	2	2	5	5	5	5	5	5	5	From Sibbinda health center T-junction drive to the West for almost two hundred metres and turn to the north		1	1		1	1	uuid:3A92788547-c60a-4a27-bb20-90ae15a6f34d	Use the same water codenets for Chururuka water point		zambezi			4	2	2	4	4	4
ZC199	1	Sibbinda	1	1		1	1	1	1	0	0		2				2	2	2	2	2	2	2								Just from packs .		0	0		1	1	uuid:3Adebd7293-0be5-4df7-ac50-28d213e1b3b6	No comment		zambezi			2	2		2	2	2
ZC201	1	Sibbinda	2	3		1	1	1	1	1	1		1											4	4	4	4	4	4	4	From the police base to the water point		8	8		1	1	uuid:3Acb0e97d9-b203-4359-a68c-63a43622781c			zambezi			4	2	2	4	4	4
ZC229	1	Sibbinda	3	3		1	1	1	1	0	0		5	1	4		1	1	1	1	1	1		4	4	4	4	4	4		From katima to Nampengu at Nampengu turn right drive 5 kilos to Luzibalule cattle post and Farm		0	0		0	0	uuid:f95a6a3e-4b1a-4f2b-98a9-cef7eeadb6c1	At this cattle post and Farm people fetch water at Nampengu Village		zambezi			6	1	5	6	6	6
ZC170	1	Sibbinda	3	1		1	1	1	1	1	1		4	2	2		2	2	2	2	2	2	2	2	2	2	2	2	2	2	From Sibbinda gravel road you turn left you drive bush road about 5_6 Kilometers you rich the point		0	0		1	1	uuid:3A0e0dcf5c-fd18-41d2-8c07-e7e3fffbe250	No comment		zambezi			2	2
ZC192	1	Sibbinda	1	1		1	1	1	1	1	1		1				1	1	1	1	1	1	1								Munichikuni		0	0		1	1	uuid:3A0439245a-097f-4c31-b946-064237600bcc			zambezi			1	1		1	1	1
ZC238	1	Sibbinda	2	1		1	1	0	1	1	0	Refused	2											2	2	2	2	2	2	2			0	0		1	1	uuid:3A77171716-af53-4f1d-a33d-1250d5620932			zambezi			2	2		2	2	2
ZC207	1	Sibbinda	3	3		1	1	1	1	1	1		3	3	3		3	3	3	3	3	3	3	3	3	3	3	3	3	3	When you're from daveson's cattle post you turn left in the private road about 2km		0	0		1	1	uuid:3A5e722876-8ae0-4f3c-89fd-da19295f0bf9			zambezi			4	1	3	4	4	4
ZC242	1	Sibbinda	3	3		1	1	0	1	0	0		2	2	0		2							2							Trans Zambezi high way ,when you reach sibbinda you turn right ,then you leave the first turn and you turn left in the second road.aproxmatly 4km.		4	4		1	1	uuid:3A602c6af6-e327-451a-a605-7ba7786897c4	Interview was fine .		zambezi			5	2	3	5	5	5
ZC428	1	Sibbinda	1	3		1	0	0	1	1	1		2				2	2	2	2	2	2	2								When you're from the tired road you turn right about 10km.		0	0		1	1	uuid:3A2abcef52-80ae-41ae-b99e-6c3b7ab83e40	No comment		zambezi			5	4	1	5	5	5
ZC215	1	Sibbinda	1	1		1	1	1	1	0	0		2				2	2	2	2	2	2	2								From Sibbinda health center drive to the South direction		2	2		1	1	uuid:3A926cfae7-8314-4478-8f8b-6f17fb229482			zambezi			3	3		3	3	3
ZC429	1	Sibbinda	3			1	0	0	0	1	0	Moved back	1	1	0		1	1	1	1	1	1		0	0	0	0	0	0		From Makanga Village turn right drive 9 kilos to Mr Patrick cattle post		1	1		1	1	uuid:3A412fa3fd-093f-4169-8cf1-f2c84618ee93	Mr Livermore has a farm but at the village here are his cattles only.
ZC212	1	Sibbinda	1	1		1	1	1	1	0	0		3				3	3	3	3	3	3	3								From Semmy Matius you drive straight to the South about 7 kilometers you rich to the point		0	0		1	1	uuid:3A4e50e25c-299a-479f-93a9-7c9fbd3f867b	No another Cattle post near by		zambezi			1	1		1	1	1
ZC196	1	Sibbinda	3	3		1	1	1	1	1	1		8	1	7		1	1	1	1	1	1	1	7	7	7	7	7	7	7	When you're from makanga you turn right about 7 kilometers fromâ€‹the tired road.		1	1		1	1	uuid:3A6d86cb0f-4a50-4c71-ae53-7592a764a695			zambezi			9	3	6	8	8	8
ZC218	1	Sibbinda	3	3		1	1	1	1	1	0	Moved back	4	1	3		1	1	1	1	1	1	1	3	3	3	3	3	3	3	From the T-junction from Sibbinda health center drive to the West for almost two metres and turn to the north		1	1		1	1	uuid:3Afc68d3bf-6735-4c8f-b697-2c2a2e5b1900	No division of labour both they work on farm and cattle post		zambezi			5	2	3	5	5	5
ZC243	1	Sibbinda	2	1		1	1	0	1	1	1		2											2	2	2	2	2	2	2			0	0		1	1	uuid:3A21332f6b-6d74-4ce7-a24a-d5c9e20cef16			zambezi			2	2				2
ZC173	1	Sibbinda	3	3		1	1	1	1	1	1		5	2	3		2	2	2	2	2	2	2	2	2	2	2	2	2	2	From the muzani police camp, you drive straight then from ba loveness's farm turn left then straight		7	7		1	1	uuid:3A9b74c305-cd7c-4ccf-a112-99344a525627	The interview was conducted by the cattle post owner		zambezi			6	3	3		3	1
ZC206	1	Sibbinda	1	1		1	1	1	1	1	1		1				1	1	1	1	1	1	1								When you'reâ€‹ from daveson's you drive straight .You will fine it on your left.about 5 km		1	1		1	1	uuid:3A6f16bc8c-f0b5-4024-89eb-f8a8c4a07485	The same water point is used by many camps in this area.		zambezi			1	1
ZC193	1	Sibbinda	3	3		1	1	1	1	1	1		10	2	8		2	2	2	2	2	2	2	5	5	5	5	5	5	5	After water point turn, the is a road on the left goes straight to the cattle post		5	5		2	2	uuid:3A84b6c904-dba7-4d71-aee3-f08173510fbb	Interviewed the owner		zambezi			7	3	4	7	7	7
ZC223	1	Sibbinda	3	3		1	1	1	1	1	1		2	2	1		2	1	2					2	2	3					From the tired road you turn right		2	2		1	1	uuid:3A02f1e110-b854-433d-9fd8-7953c23b4b29			zambezi			3	1	2	3	3	3
ZC195	1	Sibbinda	3	3		1	1	1	1	1	1		2	2	0		2	2	2	2	2	2	2								From the police camp turn left to borehole then 700m south.		0	0		1	1	uuid:3A3e2b9f05-427e-4bfa-b558-6e9b622900ec	The respondent was not the owner.		zambezi			4	2	2	4	4	4
ZC434	1	Sibbinda	2			1	0	0	0	0	0		3											3	3	3	3	3	3	3	Just from proper's cattle post you go straight about 1km		0	0		1	1	uuid:3Ac3caa073-539e-4108-997d-c9467662a97a
ZC191	1	Sibbinda	3	3		1	1	1	1	1	1		7	2	5		2	2	2	2	2	2	2	5	5	5	5	5	5	5	Trans Caprivi high way turn to the left drive 10-11 K M		2	2		1	1	uuid:3A4cfeb9ad-b729-443d-827e-4682f336b658			zambezi			7	2	5	2	2	2
ZC435	1	Sibbinda	3	3		1	0	0	1	1	0	Moved back	3	1	2		1	1	1	1	1	1	1	2	2	2	2	2	2	2	From Chururuka water point drive straight to the West		2	2		1	1	uuid:3A6dab18a8-013a-40bf-a6d5-16996fc20ee4			zambezi			7	2	5	7	7	7
[truncated: 25 more columns]
