# Supplementary material for: Estimating the size of populations at risk for malaria: a case study in cattle herders and agricultural workers in Northern Namibia
Source: Sci Rep. 2024 Mar 26;14:7160. doi: 10.1038/s41598-024-56810-y (PMC10965975; doi:10.1038/s41598-024-56810-y)
Supplement: Supplementary file 2 — Supplementary Information 2. [file 41598_2024_56810_MOESM2_ESM.zip › To be published/Endline mapping/Ohangwena_Sites_wMappingData_final_to_be_published.xlsx]

## Sheet: Sheet1
SiteID	HFCA	note0	s1region	s1hca	s1owner_number	Base_map	Base_incl	End_map	End_incl	End_reason	total_herders	herders_angola	herbers_namibia	herdersnovember_2019	herdersdecember_2019	herdersjanuary_2020	herdersfebruary_2020	herdersmarch_2020	herdersapril_2020	herdersmay_2020	note	agola1night	workers_grpw_nov	workers_grpw_dec	workers_grpw_jan	workers_grpw_feb	workers_grpw_mar	workers_grpw_apr	workers_grpw_may	workers_grpcurrent_namibia	workers_grpcurrent_angola	post_reference_points	note3	posts_number	posts_count	note4	water_points_number	water_count	cooment	note5	metainstanceid	_merge
OC186	Olukula					0	1	1	1													2	2	2	2	2	2	2	2	2	0											matched (3)
OC415	Olukula					0	0	1	0	In Angola												0	0	0	0	0	0	0	0													matched (3)
OI276	Omboloka					0	0	1	1													2	2	2	2	2	2	2	2	2	0											matched (3)
OI500	Omboloka					0	0	1	1													3	3	3	3	3	3	3	3	3	0											matched (3)
OC123	Olukula					0	1	0	0	Not found																																using only (2)
OC100	Olukula		2	2	812886823	1	1	1	1		2	1	1	1	2	2	2	2				2	2	2	2	2	2	2	2	2	0	15km from the board		7	7		3	3	What is the next procceger / what are you going to do with this information after this questioner?		uuid:9f82aa3e-e52c-444e-ba5a-7bc6f7b0188a	matched (3)
OC101	Olukula		2	2	813272211	1	1	1	1		3	3	0	0	2	2	2	0	0	0		2	2	2	2	2	2	2	2	1	1	Near electrical line southern side		4	4		5	5	Good communication with the owner		uuid:92541ddb-c244-4cdb-b52c-3aa4c47ac87e	matched (3)
OC102	Olukula		2	2	810432296	1	1	1	1		3	2	1	2	2	2	2	1	1	1		2	2	2	2	2	2	2	2			Near police station and the board of Angola		0	0		1	1			uuid:e8b485e5-88e1-4ec6-852d-74d301e192dc	matched (3)
OC103	Olukula		2	2	813272148	1	1	1	1		9	6	3	3	0	0	0	0	0	6		13	13	10	3	3	3	3	5	2	3	West of the school		2	2		1	1	Interview was successful		uuid:94f81330-980e-4fd6-8441-5ec3b4170693	matched (3)
OC104	Olukula		2	2	813015309	1	1	1	1		3	3	0	1	0	1	0	1	3	3		1	0	0	0	0	0	1	0			999		0	0		1	1			uuid:1e056705-c15f-4eb5-9752-ebf954ed3e70	matched (3)
OC105	Olukula		2	2	812856201	1	1	1	1		4	0	4	4	0	0	0	2	2	2		3	3	3	3	3	3	3	3	3	0	Near coca shop south		3	3		1	1	Good		uuid:a0672559-44a7-4a6f-ab40-65d033526fae	matched (3)
OC106	Olukula		2	2	813536154	1	1	1	1		3	2	1	1	1	1	1	1	1	1		2	2	2	2	2	2	2	2	2	0	Near olupe village		0	0		1	1			uuid:aade10f2-d10f-4071-a182-047963bfa857	matched (3)
OC107	Olukula		2	2	814766222	1	1	1	1		6	2	4	4	4	3	3	3	3	2		3	3	3	3	3	3	3	3	2	1	Near efululula cacu shop		1	1		1	1			uuid:38e3179e-c4ee-49c1-b551-7fb9cc1b1642	matched (3)
OC108	Olukula		2	2	813062499	1	1	1	1		3	2	1	1	1	3	3	1	1	1		2	2	2	2	2	2	2	2	1	1	Near Angola- Namibia borders road		2	2		1	1			uuid:4ee96910-d43d-4d7c-85f9-ead851fe0ece	matched (3)
OC109	Olukula		2	2	812796970	1	1	1	1		2	1	1	1	2	2	1	1	1	1		2	2	2	2	2	2	2	1	1	0	Near Ondjabeka primary school in olupale		1	1		1	1			uuid:bb875879-df89-4194-a6ab-35c0fda3079c	matched (3)
OC110	Olukula		2	2	817731224	1	1	1	1		2	2	0	0	0	0	0	2	2	2		1	1	1	1	1	1	1	0			Near Olupale cuca shops		2	2		1	1			uuid:be00dda7-e789-4ec8-9a6c-56208b09cc44	matched (3)
OC113	Olukula		2	2	81	1	1	1	1		1	0	1	1	1	1	1	1	1	1		4	4	4	4	4	4	4	4	1	3	South of village		0	0		1	1	Cellphone number unknown		uuid:1702b4b0-0e97-482b-bd23-ee2601c5d1d8	matched (3)
OC114	Olukula		2	2	816726224	1	1	1	1		1	0	1	1	0	0	0	0	1	1		2	2	2	2	2	2	2	2	1	1	North of village		0	0		1	1	No comment		uuid:939fda74-6073-498c-9d78-135922ee9918	matched (3)
OC115	Olukula		2	2	817174451	1	1	1	1		4	4	0	0	4	4	4	4	4	4		4	4	4	4	4	4	4	4	3	1	Near Efululula cuca shops in olupale		1	1		2	2			uuid:31c472d8-5f18-4b0e-821d-2daf739bbbfd	matched (3)
OC118	Olukula		2	2	814732410	1	1	1	1		1	0	1	1	1	1	1	1	1	1		1	1	1	1	1	1	1	1	1	0	Near Angola Namibia border (onaululi)		0	0		0	0			uuid:4f65b748-77e9-4b41-90dd-8d65023c0050	matched (3)
OC119	Olukula		2	2	812188450	1	1	1	1		1	0	1	0	1	1	1	1	1	1		3	3	3	3	3	1	1	1	1	0	Next oshini in the village		0	0		1	1	Was good		uuid:a0baf1df-da1d-4393-b88a-7e90caf813bf	matched (3)
OC120	Olukula		2	2	816012299	1	1	1	1		5	2	3	3	3	3	3	2	2	2		4	4	4	4	4	4	4	4	2	2	Near the headman to south		0	0		1	1	Good		uuid:2b9acae9-df8b-46f7-aef6-95ff9ff13891	matched (3)
OC121	Olukula		2	2	817380826	1	1	1	1		2	0	2	2	2	0	0	0	0	0		1	1	1	1	1	1	1	1	1	0	East side of village		0	0		1	1	No comment		uuid:4c57c195-7149-47be-a4ca-165450d11f4b	matched (3)
OC122	Olukula		1	2	812935836	1	1	1	0	In Angola	2	1	1	1	1	1	1	1		1		0	0	0	0	0	0	0	0			Ombabi		0	0		1	1	Good		uuid:dc94ca50-a07f-4dc9-8968-364541195b5b	matched (3)
OC124	Olukula		2	2	813204766	1	1	1	1		3	2	1	1	1	1	1	2	2	2		3	3	3	3	3	3	3	3	3	0	Near olupale cuca shops		0	0		4	4			uuid:8e2131b6-6d59-4f71-b137-2b7617ffd9f0	matched (3)
OC125	Olukula		2	2	999	1	1	1	1		5	4	1	1	1	1	1	1	1	1		4	4	4	4	4	4	4	4			Near the board		0	0		0	0	Good		uuid:6b394748-abe6-43c1-9aba-9f4ca668199c	matched (3)
OC126	Olukula		2	2	817644783	1	1	1	1		3	0	3	3	3	0	0	0	0	3		3	2	2	2	2	2	2	1			Near Olupale primary school		0	0		1	1			uuid:dd2745ec-4cbd-49d4-80eb-617a501fc424	matched (3)
OC127	Olukula		2	2	813847475	1	1	1	0	Left the area	3	2	1	1	1	1	1	1	1	1		0	0	0	0	0	0	0	0			North side of barehole		0	0		1	1	Good		uuid:5d1ce92c-dd3a-499b-b2f7-73dc4df285c8	matched (3)
OC128	Olukula		2	2	999	1	1	1	1		1	0	1	0	0	0	0	1	1	1		4	4	4	4	4	4	4	4	4	0	Near headman north		1	1		1	1	Good and eligible		uuid:005a58d5-898e-4732-9d49-3bd91139ed56	matched (3)
OC129	Olukula		2	2	812697115	1	1	1	1		2	1	1	1	2	2	2	2	0	0		2	2	2	1	1	1	1	1	1	0			0	0		1	1			uuid:10916ae4-9670-4992-a42c-f445833f8bbf	matched (3)
OC130	Olukula		2	2	812800900	1	1	1	1		12	5	7	7	7	12	12	12	12	12		8	8	8	8	8	8	8	8	6	2			2	2		2	2	Very busy water points		uuid:f545b2cd-bec0-4a6f-9f26-c51889b53a7d	matched (3)
OC131	Olukula		2	2	812145909	1	1	1	1		3	2	1	1	0	0	0	0	0	3		3	3	3	3	3	3	3	3	1	2	Near Angola-Namibia borders in Olupale		3	3		3	3			uuid:1ee4a5b7-daa1-416f-9c6f-5a9fc384d907	matched (3)
OC132	Olukula		2	2	817021414	1	1	1	1		2	1	1	1	1	1	1	1	1	1		2	2	2	2	2	2	2	2	2	0	Near olupale cuca shops		0	0		1	1			uuid:6a81282f-4cec-4bed-9bc8-658afc2c1cb4	matched (3)
OC135	Olukula		2	2	812104724	1	1	1	1		1	1	0	1	1	1	1	1	1	1		1	1	1	1	1	1	1	1					1	1		3	3			uuid:c5f0d607-a0e3-4e52-b8fc-b313aadd0cd5	matched (3)
OC136	Olukula		2	2	817891240	1	1	1	1		3	1	2	2	2	1	0	0	0	3		3	3	3	3	1	1	1	1			Near the cuca shop		0	0		1	1			uuid:3bd62be8-c271-4581-abba-90be4d213d30	matched (3)
OC137	Olukula		2	2	812835468	1	1	1	1		4	1	3	3	3	1	1	1	1	1		3	3	3	3	3	3	3	3	1	2			0	0		1	1	Is good SMS for appointments due to the network		uuid:b5306406-624e-4a3c-ad37-796031f93a2f	matched (3)
OC138	Olukula		2	2	812156135	1	1	1	1		4	2	2	2	1	2	2	2	4	0		3	2	2	2	2	2	2	2					1	1		3	3	The cattle herders use vise versa each month 2 in Angola 2 in Namibia		uuid:0e66c2c2-e1ad-4848-8668-34e9374f300f	matched (3)
OC141	Olukula		2	2	814100351	1	1	1	1		2	0	2	0	2	2	2	2	2	2		3	3	3	3	1	1	1	1			Near Olupale outreach clinic		0	0		1	1			uuid:ad3b3a75-69f6-4b29-9b47-2c76cb8b8e42	matched (3)
OC143	Olukula		2	2	813951920	1	1	1	1		1	1	0	1	1	1	1	1	0	0		9	9	9	9	9	9	9	9	5	4			0	0		2	2			uuid:40035f19-fb41-4428-bec2-ed91e8150d17	matched (3)
OC147	Olukula		2	2	814291754	1	1	1	1		3	3	0	3	0	0	0	0	0	3		0	0	0	0	0	0	0	0			Near Oshounghudi cuca shops		2	2		1	1			uuid:bbc36f15-b0eb-4dc8-8d61-5c8c26bd7812	matched (3)
OC151	Olukula		2	2	815785351	1	1	1	1		2	0	2	2	2	2	0	1	1	1		2	2	2	2	2	2	2	2	1	1			0	0		1	1	No Comments		uuid:e70e527c-d252-45bf-adca-9048665d1354	matched (3)
OC152	Olukula		2	2	812116533	1	1	1	1		3	0	3	3	3	3	3	3	3	3		3	2	2	3	2	2	2	3	3	0	South East of water point		1	1		1	1	Owner interviewed in Oshikuni		uuid:40a07ac0-1518-445c-b4d8-136435c54e29	matched (3)
OC153	Olukula		2	2	812108999	1	1	1	1		3	2	1	1	1	3	2	3	2	0		4	4	4	4	4	4	4	4	2	2	East side		2	2		1	1	No comment		uuid:49b18fd3-2825-4405-b1ff-afc9441b9d21	matched (3)
OC154	Olukula		2	2	813977972	1	1	1	1		5	0	5	5	2	3	4	4	4	4		5	5	5	5	5	5	5	5	5	0	Close by Omutune borehole		0	0		2	2			uuid:7a398b84-a8ce-43c5-9258-d50b30a1dc3a	matched (3)
OC155	Olukula		2	2	813857701	1	1	1	0	Out of study area	3	1	2	2	1	1	1	1	1	1		2	2	2	2	2	2	2	2	2	0	Oshikuni		0	0		1	1	Cellphone number is not for the owner		uuid:acac2ecf-e262-4de0-8fe4-aba35f5cdd60	matched (3)
OC158	Olukula		2	2	812061111	1	1	1	1		1	0	1	1	1	1	1	1	1	1		1	1	1	1	1	1	1	1	1	0	Oshikuni borehole		2	2		2	2	If there is a need he goes, no specific time.		uuid:ab2be6b7-ef15-448e-8b0a-351d8605caa5	matched (3)
OC164	Olukula		2	2	813833015	1	1	1	1		3	3	0	3	1	1	1	0	0	0		1	1	0	0	1	1	1	1			Near by school		0	0		1	1			uuid:bd291f81-a2a9-4109-a7c2-e73c3e8d6be6	matched (3)
OC165	Olukula		2	2	812857640	1	1	1	1		8	6	2	2	3	3	3	2				7	7	7	7	7	7	7	7	5	2			0	0		2	2	We can call the owner for the appointment		uuid:38b25d49-3966-42fb-b418-1540be9624a5	matched (3)
OC166	Olukula		2	2	812981296	1	1	1	0	In Angola	2	1	1	1	0	1	1	1	1	0		1	1	1	1	1	1	1	1	1	0	North of water point		1	1		1	1	No comment		uuid:c022d0cd-8358-4a13-a1bf-b1d74fbb6a95	matched (3)
OC167	Olukula		2	2	812226025	1	1	1	1		2	2	0	0	1	1	1	1	0	0		2	1	2	2	1	1	1	2	1	1	Near Onghwiyu cuca shops		0	0		2	2			uuid:d68ed678-8ed5-4c3f-8d5e-54a374f7dddb	matched (3)
OC168	Olukula		2	2	812444999	1	1	1	1		3	2	1	1	3	3	3	1	1	1		1	1	1	1	1	1	1	1	1	0	Near the road from Onghwiyu to Omufimba		0	0		2	2			uuid:6aca08f3-f6a5-44ba-8450-4f1e8ea26f72	matched (3)
OC169	Olukula		2	2	812496015	1	1	1	1		2	1	1	1	1	1	1	1	1	1		1	1	1	1	1	1	1	1					0	0		2	2	Call for appointments		uuid:e60bc110-73af-483a-93b0-4bffe6d8334f	matched (3)
OC170	Olukula		2	2	812129454	1	1	1	1		2	1	1	1	2	2	2	2	2	2		2	1	1	1	1	1	1	2	1	1			0	0		2	2	Call for appointments		uuid:ed843244-618d-4fee-a7c2-27ecea927259	matched (3)
OC175	Olukula		2	2	814448938	1	1	1	1		3	2	1	0	1	1	0	0	0	2		6	5	4	5	5	4	5	5	3	2	White water tank at the gate		0	0		1	1	Everything is went well		uuid:63d05bcd-d958-4a31-9e45-2dcd960e32f8	matched (3)
OC176	Olukula		2	2	813032104	1	1	1	0	No more grazing in angola	2	0	2	1	1	1	1	2	2	2		0	0	0	0	0	0	0	0			Near onaululi		0	0		2	2	Goood		uuid:74f049db-8630-4eb0-84dd-e123e7feaaa9	matched (3)
OC179	Olukula		2	2	81	1	1	1	1		2	0	2	0	0	0	0	0	0	0		2	2	2	2	2	2	2	1	1	0	Coca shop		2	2		1	1	Don't know the phone number. No specific time to go to Angola		uuid:1b49d451-f583-4a2e-8168-695a9f33100e	matched (3)
OC180	Olukula		2	2	812425642	1	1	1	1		3	0	3	0	0	2	3	3	3	3		3	3	3	3	3	3	3	3	2	1			1	1		2	2			uuid:82d042c8-548d-4329-8d6f-fd8c409a331e	matched (3)
OC181	Olukula		2	2	813945760	1	1	1	1		7	4	3	4	4	4	4	4	4	4		1	1	1	1	1	1	1	1	1	0	Northern side of Onehanga cucashops		3	3		1	1			uuid:39d109bd-d370-4485-a2c1-28bd27243602	matched (3)
OC182	Olukula		2	2	812570787	1	1	1	1		2	1	1	1	1	1	1	1	1	1		3	3	3	3	3	3	3	3	3	0			2	2		2	2	Was good		uuid:b9741e57-2961-4d91-9a52-8bfee5591349	matched (3)
OC184	Olukula		2	2	814616099	1	1	1	1		7	4	3	3	0	3	5	3	0	0		5	3	3	3	3	3	3	5	3	2	West side of water point		1	1		1	1	No comment		uuid:1f39e86c-f3cf-4e02-9cf5-7bdfa70b5605	matched (3)
OC185	Olukula		2	2	817663941	1	1	1	1		5	4	1	1	1	2	2	2	2	2		7	7	7	7	7	7	7	7	1	6	Near school north		1	1		1	1	Good		uuid:058c8c95-0627-42da-8987-4ac74d708cc0	matched (3)
OC187	Olukula		2	2	813862196	1	1	1	1		4	4	0	4	4	4	4	4	4	4		3	3	3	3	3	3	3	3	2	1	House western side of Onakaalangate cucashops		1	1		1	1	She have 4 cattle herders that are based in Angola but they always bring the cattle at Okanyandi ka Michael Naingwendje water point close to the border line.		uuid:ce89b807-46f8-417d-b653-c93eccf638a6	matched (3)
OC188	Olukula		2	2	816487365	1	1	1	1		3	1	2	2	0	1	1	1	1	1		2	2	2	2	2	2	2	2	2	0	North of village		2	2		1	1	Cellphone number for his brother		uuid:e47e94ae-0b22-4c7e-b62c-59eb0106b4d2	matched (3)
OC189	Olukula		2	2	812626514	1	1	1	1		3	0	3	3	0	3	3	3	3	0		5	5	3	5	5	2	5	5	5	0	North side of school		1	1		1	1	No comment		uuid:37e8e429-663e-4fe8-9e34-90fc43fcb2da	matched (3)
OC190	Olukula		2	2	812845349	1	1	1	1		3	2	1	1	0	1	1	0	0	1		5	5	4	4	5	4	4	4	2	2	West side of water point		1	1		1	1	No comment		uuid:f2dbcfd0-7d2b-4425-addb-9fcb3c377e64	matched (3)
OC191	Olukula		2	2	814562968	1	1	1	1		3	2	1	1	0	0	1	3	3	3		4	4	4	4	4	4	4	4	4	0	North east of school		1	1		1	1	No comment		uuid:ca009e96-9ac8-4add-a57f-ce158e8e1aed	matched (3)
OC192	Olukula		2	2	813575778	1	1	1	1		1	1	0	0	0	0	0	1	1	1		1	1	1	1	1	1	1	1	1	0	Near the community water point east		0	0		1	1	From November to February still in Angola		uuid:2fb30efc-50d9-4f47-87db-0ea422f95552	matched (3)
OC193	Olukula		2	2	812116539	1	1	1	1		7	0	7	7	4	3	4	3	4	3		4	4	4	4	4	4	4	4	4	0	North of village		1	1		1	1	No comment		uuid:18822810-a2fa-431f-8507-2ca92ff7062e	matched (3)
OC194	Olukula		2	2	812459657	1	1	1	1		2	0	2	1	2	1	1	1	1	1		2	2	2	2	2	2	2	2	2	0	Southern part of the village		0	0		1	1	Good		uuid:5fdaf7d9-7c7d-4ce6-9050-2c31abc2fa69	matched (3)
OC195	Olukula		2	2	813536375	1	1	1	1		2	0	2	2	2	2	2	2	2	0		5	3	3	3	3	2	5	5	5	0	I'm 5 m Field of socer		1	1		1	1	Good		uuid:fbc99fb5-f7e4-4dbc-8e56-6891eca3b047	matched (3)
OC196	Olukula		2	2	816064770	1	1	1	0	In Angola	1	0	1	1	1	0	0	0	0	0		0	0	0	0	0	0	0	0			From borehole south		2	2		1	1	Good		uuid:c9c4471d-c6cb-447d-b4af-e0baaa69cf0e	matched (3)
OC197	Olukula		2	2	814616039	1	1	1	1		1	0	1	1	1	1	1	1	1	1		1	1	1	1	1	1	1	1	1	0	Near the borehole east side		0	0		1	1	No comment		uuid:92729fa9-2a3d-49d9-962f-ae47cac79876	matched (3)
OC199	Olukula		2	2	816746035	1	1	1	1		1	1	0	1	1	1	1	1	1	1		2	2	2	2	1	1	1	1	1	0	Just in oshikuni		0	0		1	1			uuid:06b576cf-2233-4b66-ab2b-523550e8bb9b	matched (3)
OC200	Olukula		2	2	812309916	1	1	1	1		2	1	1	1	1	1	1	1	1	1		2	2	2	2	2	2	2	2	2	0			0	0		1	1	No comments		uuid:2719df55-ca6b-4f11-aae7-0da71671038a	matched (3)
OC203	Olukula		2	2	811285120	1	1	1	1		6	5	1	1	1	1	1	1	1	1		8	5	5	0	0	0	3	8	5	3			2	2		1	1	We have to inform him to organize the herders to come to Namibia to meet them like 2 at a time.		uuid:e09957dd-9149-4795-b366-e84f3ef725a4	matched (3)
OC204	Olukula		2	2	O813422489	1	1	1	1		3	2	1	2	2	2	1	1	1	0		2	2	2	2	2	2	2	2	1	1	The cattle post near the liver		1	1		0	0			uuid:124192b8-e76b-403b-b50c-1ccc11e6a2ad	matched (3)
OC205	Olukula		2	2	816608556	1	1	1	1		4	1	3	1	1	1	1	1	1	1		3	3	3	3	3	3	3	3	1	2	Near cuca shops of olupale		0	0		3	3			uuid:06274bee-28d4-4689-ac39-c5205f2ebfbd	matched (3)
OC206	Olukula		2	2	812096464	1	1	1	1		2	1	1	1	1	1	1	1	1	1		2	2	2	2	2	2	2	2	1	1	At sotherthen part of village		0	0		1	1	No comment		uuid:7bd0074f-1c54-4048-8644-5ccc27ee19c6	matched (3)
OC207	Olukula		2	2	813307402	1	1	1	1		2	1	1	1	1	1	1	1	1	1		1	1	1	1	1	1	1	1	1	0	Near the Omupanda Headmen's house		4	4		6	6			uuid:24f8dafc-06d4-457b-aaf2-51948f4527a9	matched (3)
OC215	Olukula		2	2	817243855	1	1	1	1		1	1	0	1	1	1	1	1	1	1		3	3	3	3	3	3	3	3	2	1	When you come to Gerson Nanghonga Borehole the field with palm trees		0	0		0	0			uuid:e52c0d44-acd4-42e2-bcf4-878ef43b367f	matched (3)
OC216	Olukula		2	2	812933951	1	1	1	1		2	0	2	2	2	2	2	2	2	2		1	1	1	1	1	1	1	1	1	0	Near bole hole		2	2		1	1			uuid:2b24f623-b410-48f4-a7db-e211a903353e	matched (3)
OC223	Olukula		2	2	08Â¹3753564	1	1	1	1		5	3	2	3	2	2	2	1	2	2		2	2	2	2	2	2	2	2	1	1	Near cucashop		0	0		1	1	Was good		uuid:ee8297e3-2748-44f7-a895-d6a00c031015	matched (3)
OC224	Olukula		2	2	817115627	1	1	1	1		1	0	1	0	1	1	0	0	1	1		1	1	1	1	1	1	1	1	1	0	Near cucashop		0	0		1	1	No comments		uuid:73a0313b-f301-4ce1-88a0-ff03d02abc3b	matched (3)
OC226	Olukula		2	2	817510439	1	1	1	1		1	0	1	0	1	0	0	0	1	0		1	1	1	1	1	1	1	1	1	0	1km from borehole south west		1	1		1	1	Good		uuid:a84dd865-3274-40ec-89cc-f3312ac53db6	matched (3)
OC231	Olukula		2	2	812258380	1	1	1	1		1	0	1	1	0	1	0	0	0	0		2	2	2	2	2	2	2	1	1	0	North of water point		1	1		1	1	No comment		uuid:a9e6675a-1f59-4820-a170-be7a58846782	matched (3)
OC232	Olukula		2	2	813958410	1	1	1	1		2	2	0	0	2	1	1	1	1	1		1	1	1	1	1	1	1	1	1	0	Near Okalukwelona road to Ombabi		2	2		1	1			uuid:9da253c5-8033-4b2c-9947-579ffa80afc0	matched (3)
OC233	Olukula		2	2	812344931	1	1	1	1		4	0	4	4	0	2	2	2	2	2		4	4	4	4	4	4	4	1	1	0			1	1		2	2	They use water point in Namibia at Ombabi water point.		uuid:bfd6b4e6-adc7-4335-960e-3c718aa00925	matched (3)
OC235	Olukula		2	2	816589094	1	1	1	1		1	0	1	0	1	1	1	0	0	0		1	1	1	0	0	0	1	0			Near the School		0	0		1	1			uuid:38b3b13c-c4fe-4cf5-8650-98b49098b988	matched (3)
OC236	Olukula		2	2	812361450	1	1	1	1		3	2	1	1	1	1	1	1	1	1		2	2	2	2	2	2	2	2	1	1	Near Johannes Shipoke house		2	2		2	2			uuid:a89b7501-9d80-4f9e-b10f-c8d768ca8ac2	matched (3)
OC239	Olukula		2	2	812577279	1	1	1	1		2	1	1	1	1	1	1	1	1	1		2	2	2	2	2	2	2	2	2	0	Near Onaululi border post		0	0		2	2			uuid:5025a251-0f55-4de1-b321-9a09e396ab3a	matched (3)
OC243	Olukula		2	2	811994465	1	1	1	1		2	0	2	2	1	1	1	1	1	1		2	2	2	2	2	2	2	2	2	0	Namibian boarder to Angola		0	0		1	1	Call for appointments		uuid:da64a55c-c4c6-4bfd-98ec-f6de24a78ee9	matched (3)
OC247	Olukula		2	2	81833793	1	1	1	1		1	0	1	0	0	0	0	0	0	0		1	1	1	1	1	1	1	1	1	0	Oshikuni borehole		0	0		4	4	They go to Angola as needed and no specific time.		uuid:d9c1fe3c-9ceb-4141-a943-fd432efba09f	matched (3)
OC248	Olukula		2	2	812853849	1	1	1	1		1	0	1	1	0	1	1	1	1	1		1	1	1	1	1	1	1	1	1	0			0	0		3	3	Was successful		uuid:a3b6caf6-91b6-4360-af96-220ac1301cfa	matched (3)
OC299	Olukula		2	2	817601963	1	1	1	1		1	1	0	0	1	0	0	0	0	0		2	2	2	2	2	2	2	2	2	0	Neibour to Ndingoya		0	0		1	1	Good		uuid:22201f0b-d38a-441e-8dab-881d7fb98208	matched (3)
OC300	Olukula		2	2	813248878	1	1	1	1		1	0	1	0	0	0	1	1	1	1		2	2	2	2	2	2	2	2	1	1	Near coca shop		0	0		2	2	There is two water points one in olukula and ombabi village.		uuid:f04c6d53-7376-408a-bfac-860a0440e107	matched (3)
OC361	Olukula		2	2	813788100	1	1	1	1		5	2	3	5	5	5	5	5	5	5		3	3	3	3	3	3	3	3	2	1			1	1		2	2	Their cattle herders are in Angola but they use water point which is in Namibia.		uuid:34ec7d0b-7a0b-4a19-a103-73e873e8d6ff	matched (3)
OC363	Olukula		2	2	814822717	1	1	1	1		1	1	0	1	1	1	1					1	1	1	1	1	1	1	1	1	0	Near by water point in okashushwena		0	0		1	1			uuid:f93ebe20-f339-4fad-bac3-e9134a3a3a45	matched (3)
OC400	Olukula		2	2	812616013	1	0	1	0	In Angola	2	1	1	1	2	1	1	1	1	2		2	2	2	2	2	2	2	2	1	1	Near the board of Angola		1	1		1	1			uuid:69255095-61da-4a8b-8f37-b8f12f3be478	matched (3)
OC401	Olukula		2	2	814142511	1	0	1	1		2	2	0	0	0	0	0	0	0	2		2	2	2	2	2	2	2	2	1	1	1km from borehole north		1	1		1	1	Good		uuid:39dbf94b-1822-4167-b41d-7f8abf45b98d	matched (3)
OC402	Olukula		2	2	813578602	1	0	1	0	In Angola	1	1	0	0	1	1	1	1	1	1		1	1	1	1	1	1	1	1	1	0	Near cuka shops		7	7		3	3	999		uuid:f3b4a8d0-dcc1-4be6-a5ca-98cd84e91613	matched (3)
OC403	Olukula		2	2	814152411	1	0	1	0	In Angola	5	3	2	0	1	0	0	1	0	0		1	1	1	1	1	1	1	1	0	1			3	3		3	3	Interview Was successful, cattle herders they are far in Angola they only come one by one on some months		uuid:0779c5b6-0cee-4d52-85c4-7d3fd1c37571	matched (3)
OC405	Olukula		2	2	812202677	1	0	1	0	No more grazing in angola	1	1	0	0	0	0	0	0	0	0		2	2	2	2	2	2	2	2	0	2	Taken by car		2	2		2	2	999		uuid:04318268-953a-475d-babb-6a55acc7ece1	matched (3)
OC406	Olukula		2	2	999	1	0	1	1		2	1	1	1	1	1	1	1	1	1		2	2	2	2	2	2	2	2	1	1	Near water point		0	0		1	1	No comment		uuid:20713328-c099-43e7-9167-a4e97421fb35	matched (3)
OC407	Olukula		2	2	813406275	1	0	1	0	No more grazing in angola	2	0	2	2	0	0	0	2	2	2		0	0	0	0	0	0	0	0			Near Onaululi border post		0	0		1	1			uuid:657529eb-439f-4d80-841a-5e8665cea4dd	matched (3)
OC408	Olukula		2	2	813751815	1	0	1	1		2	1	1	1	1	2	2	1	1	1		2	2	2	2	2	2	2	2	2	0	Near by soccer field		1	1		1	1			uuid:fe2bae46-2fce-4c28-b0de-b05780803c3a	matched (3)
OC409	Olukula		2	2	812691024	1	0	1	0	In Angola	4	0	4	0	4	0	4	4	0	0		0	0	0	0	0	0	0	0			Near by Josef Mandume Borehole		0	0		1	1	They are using Tate Mandume Borehole and it's a private borehole.		uuid:c92b8f39-5d12-43d0-8f1b-de0a25fb984a	matched (3)
OC410	Olukula		2	2	812845711	1	0	1	1		5	5	2	4	4	3	2	1	1	0		2	2	2	2	2	2	2	2	2	0			1	1		1	1	To be meet at the water point close to police station in Okanyandi ka Walaula		uuid:62063825-8c8c-4e0f-b7f3-d48d0a59417c	matched (3)
OC411	Olukula		2	2	817918529	1	0	1	1		1	0	1	1	1	1	1	1	1	0		1	1	1	1	1	1	1	1	1	0	East of village		1	1		1	1	Not the own cellphone		uuid:251df4c3-58b2-4339-84d8-4af79ccac9f2	matched (3)
OC413	Olukula		2	2	816130348	1	0	1	0	In Angola	1	1	0	1	1	1	1	1	1	1		1	0	0	0	0	0	0	0					0	0		1	1			uuid:f8105028-bb11-4433-a97c-8447c73cc984	matched (3)
OC414	Olukula		2	2	818077968	1	0	1	1		2	1	1	2	2	2	2	2	2	2		2	2	2	2	2	2	2	2	1	1			1	1		1	1	The cattle herders are always in Namibia to a water point every second day		uuid:d487327b-b1b4-479f-82ca-d94a3755599c	matched (3)
OC416	Olukula		2	2	817125605	1	0	1	1		1	1	0	0	1	1	1	1	1	0		1	1	1	1	1	1	1	1	1	0	Cross to the boarder		0	0		1	1	Send SMS for appointments		uuid:abc42f4c-6ffd-42a3-a9df-759355032858	matched (3)
OC418	Olukula		2	2	818031955	1	0	1	0	No more grazing in angola	1	0	1	1	0	0	0	0	0	1		1	1	1	1	0	0	0	0			Near the board of Angola		0	0		1	1			uuid:5dec7e13-efbd-41ed-9a11-7de5be658ac3	matched (3)
OC419	Olukula		2	2	812892521	1	0	1	0	No more grazing in angola	2	0	2	2	2	2	2	2	2	0		2	2	2	2	2	2	2	2	0	2	Ehafo water point		2	2		1	1	They have owner well		uuid:01e65408-4674-41ed-832d-c93fc7c87d97	matched (3)
OC421	Olukula		2	2	817598107	1	0	1	1		2	2	0	0	2	2	2	2	2	2		3	3	3	3	3	3	3	3	1	2	Near Olukeno Primary School		7	7		5	5			uuid:92c6bbd2-a75a-4ff2-971e-f1b3edff0ed9	matched (3)
OC422	Olukula		2	2	818036093	1	0	1	0	No more grazing in angola	3	0	3	3	3	3	3	3	0	0		2	0	0	0	0	0	0	2	0	2	East side of water point		1	1		1	1	Better to sms than calling due to poor network		uuid:efb0f2db-6960-4ad8-bb7c-4b5b088c624f	matched (3)
OI100	Omboloka		2	1	816501831	1	0	1	0	In Angola	1	0	2	2	2	2	2	2	2	2		1	1	1	1	1	1	1	1	1	0			0	0		1	1	Done		uuid:19f87887-68cd-4641-a124-dd0a1735f8b2	matched (3)
OI101	Omboloka		2	1	81383898	1	1	1	0	In Angola	7	2	5	7	7	7	7	7	7	7		1	1	1	1	1	1	1	1	0	1			1	1		2	2	Use water point in Namibia		uuid:2808d6be-6c83-4400-a588-5113a179b4b9	matched (3)
OI102	Omboloka		2	1	81	1	1	1	1		1	0	1	0	1	1	1	1	0	0		1	1	1	1	1	1	1	1	1	0	Near the outreach point (clinic)		0	0		1	1			uuid:2a35a1cb-ab8a-489a-b713-bd1dfeef7c06	matched (3)
OI103	Omboloka		2	1	814973181	1	1	1	1		3	1	2	1	3	2	3	3	3	3		3	3	3	3	3	3	3	3	3	0	Near the San community center just on the south of the centre		0	0		1	1			uuid:19fb939e-d52e-4731-ba7b-62cdc25fb780	matched (3)
OI104	Omboloka		2	1	812301222	1	0	1	0	In Angola	3	0	3	3	3	3	3	3	1	2		0		0	0	0	0	0	0					0	0		1	1			uuid:8272d973-50b2-4259-b960-0b4228f9723f	matched (3)
OI105	Omboloka		2	1	813554134	1	0	1	1		1	1	0	1	1	1	1	1	1	1		1	1	1	1	1	1	1	1	1	0	On the south of the school Oshishogolo C S		0	0		1	1			uuid:2477a13c-a629-40bb-aece-95514a0ef047	matched (3)
OI106	Omboloka		2	1	817598081	1	0	1	0	In Angola	2	1	1	1	0	1	1	1	1	1		1	1	1	1	1	1	1	1	1	0			1	1		1	1			uuid:a839a18f-3ff4-4e29-8200-07dff6c2012d	matched (3)
OI107	Omboloka		2	1	812867200	1	1	1	1		5	0	5	5	5	5	5	5	5	5		2	2	2	2	2	2	1	1	1	0			1	1		2	2	Evedo the rain come they use water point in Namibia		uuid:603e04be-8d34-4a15-9513-2430d8940cf9	matched (3)
OI108	Omboloka		2	1	812324474	1	0	1	1		4	0	4	4	4	4	4	4	4	4		4	4	4	4	4	4	4	4	4	0			0	0		2	2	Use water point in Namibia		uuid:ffa270b1-4ec9-4462-b4a6-f6608bc6792e	matched (3)
OI109	Omboloka		2	1	815576372	1	1	1	1		4	0	4	4	4	4	2	2	2	2		2	2	2	2	2	2	2	2	2	0			0	0		1	1			uuid:c53982b5-f2c5-4e8b-9149-3e7355a3bb07	matched (3)
OI110	Omboloka		2	1	812807847	1	1	1	1		2	0	2	2	2	1	1	1	1	1		2	2	2	2	2	2	2	2	2	0			1	1		1	1	Call for appointments		uuid:e7bb010d-726c-4d2b-93ac-39e977c6fd1b	matched (3)
OI111	Omboloka		2	1	813233654	1	1	1	1		4	2	2	4	4	4	4	4	4	4		3	3	2	2	2	2	2	2	1	1			2	2		1	1	They use vise versa when 2 are in Namibia 2 should be in Angola.		uuid:9de5ef6f-d7ec-4303-a19b-c49ac98e033b	matched (3)
OI112	Omboloka		2	1	817123745	1	0	1	0	In Angola	3	1	2	2	0	2	2	2	2	2		4	4	4	4	4	4	4	4	0	4	East of the village		0	0		1	1	Good		uuid:cacf56dc-003d-4ee6-88f6-3631a2b440ca	matched (3)
OI113	Omboloka		2	1	812946559	1	1	1	1		4	0	4	4	0	0	0	0	0	4		5	5	5	5	5	5	5	5	5	0	999		0	0		1	1			uuid:8956d2e0-f6b3-4b31-92ab-adae9313395c	matched (3)
OI114	Omboloka		2	1	814424795	1	1	1	1		1	0	1	1	0	0	0	0	0	1		2	2	2	2	2	2	2	2	1	1	Near Efinde cuca shops		0	0		1	1			uuid:6cbd02cb-13d5-42e4-a167-e09a21b1d06a	matched (3)
OI115	Omboloka		2	1	814828816	1	0	1	0	In Angola	1	1	0	0	1	1	1	1	1	1		1	1	1	1	1	1	1	1	0	1	999		0	0		2	2			uuid:d4c8c298-7674-4415-9226-12d2bb27016c	matched (3)
OI116	Omboloka		2	1	818474449	1	1	1	1		4	0	4	4	4	0	0	0	4	4		3	3	3	3	3	3	3	3	2	1	Near Onehoni Combined School		0	0		3	3			uuid:50b1eef7-d549-43b4-9507-7b5eab891791	matched (3)
OI117	Omboloka		2	1	816205042	1	1	1	1		1	0	1	1	0	0	0	0	0	1		2	2	2	2	2	2	2	2	2	0			0	0		2	2			uuid:2dfa1420-494b-466c-892a-7a24d474513d	matched (3)
OI118	Omboloka		2	1	814865181	1	1	1	1		2	2	0	0	2	2	2	2	2	2		2	2	2	2	2	2	2	2	1	1			0	0		3	3			uuid:36f13f8e-14da-4f0a-ac74-f3d2fe6fcf76	matched (3)
OI119	Omboloka		2	1	999	1	1	1	1		2	0	2	1	1	1	1	2	2	2		2	2	2	2	2	2	2	2	2	0			0	0		2	2			uuid:38c66f36-c041-447c-b39d-942bc16e4d1b	matched (3)
OI120	Omboloka		2	1	812379949	1	1	1	1		2	0	2	2	0	0	0	2	2	2		2	2	2	2	2	2	2	2	2	0			1	1		3	3			uuid:f6b5a40c-c1d4-46b3-b65f-5d3a7fbf6854	matched (3)
OI121	Omboloka		2	1	814145679	1	1	1	1		4	0	4	4	3	2	2	2	2	2		2	2	2	2	2	2	2	2	2	0	999		1	1		2	2			uuid:30b4759a-b88a-4436-9b52-f3e0d76c3c1f	matched (3)
OI122	Omboloka		2	1	814145679	1	1	1	1		4	0	4	4	2	2	2	2	2	0		2	2	2	2	2	2	2	2	2	0	999		0	0		2	2			uuid:3fcc6132-bf1a-4ac9-bd66-283b49299c0d	matched (3)
OI123	Omboloka		2	1	817684713	1	1	1	1		2	0	2	2	2	0	0	0	0	0		2	2	2	2	2	2	2	2	1	1	Near Emanya water point		0	0		1	1			uuid:70c59353-f99e-4749-8f16-0b61b1e767d2	matched (3)
OI124	Omboloka		2	1	816477180	1	1	1	0	In Angola	3	3	0	2	2	2	2	2	2	2		1	1	1	1	1	1	1	1	0	1	999		0	0		1	1			uuid:0c4176b2-1d4f-44b3-99bd-deb6eacef4c0	matched (3)
OI125	Omboloka		2	1	812103859	1	1	1	1		2	0	2	2	0	0	0	2	2	2		2	2	2	2	2	2	2	2	2	0	Near the borehole in okamanyona		0	0		2	2			uuid:56ed3932-3fe0-4c64-b2d0-1c680c6c6ed1	matched (3)
OI126	Omboloka		2	1	812965708	1	1	1	0	At hospital	4	0	4	2	3	2	2	2	2	2		1	1	1	1	1	1	1	1	1	0			1	1		1	1			uuid:94a6f527-e1c9-4e10-8359-096bb48d173b	matched (3)
OI127	Omboloka		2	1	817634160	1	1	1	1		3	0	3	3	3	1	1	1	1	3		3	3	3	3	3	3	3	3			East of the village		1	1		1	1	Success		uuid:dda078c0-0b4d-4956-9ab2-f136c9ee8555	matched (3)
OI128	Omboloka		2	1	817217417	1	1	1	1		2	0	2	2	2	2	2	0	0	0		2	2	2	2	2	2	2	2			Stuated on South East of the village		0	0		1	1	Call owner for appointment		uuid:f99a6357-4bd9-4e20-b8e8-30a2ef5e8e9c	matched (3)
OI130	Omboloka		2	1	814816010	1	1	1	1		3	1	2	2	0	2	2	2	2	3		1	1	1	1	1	1	1	1	1	0	Next Oluwaya comb school		0	0		1	1	Two learners use to went in holiday in angola		uuid:c9d38136-c945-4086-b70c-cfdc0bac1adb	matched (3)
OI131	Omboloka		2	1	812913931	1	1	1	1		8	6	2	6	5	5		5	5	6		2	2	2	2	2	2	2	2	1	1	999		0	0		2	2			uuid:0b79c1d2-f50f-4bc7-b4ce-312d34700254	matched (3)
OI132	Omboloka		2	1	813114697	1	1	1	1		8	3	5	5	5	5	5	5	5	4		6	5	5	5	5	6	6	6	4	2	Near Onawa-Epalala water point		0	0		1	1			uuid:d0b12a55-2972-4f20-9efa-59df405c3e9e	matched (3)
OI133	Omboloka		2	1	816098488	1	1	1	1		7	2	5	5	5	3	5	5	5	7		5	2	2	2	2	2	2	2			999		0	0		2	2			uuid:fa5ac744-ee44-446a-b1c7-2f6df8d91b9c	matched (3)
OI134	Omboloka		2	1	812839778	1	1	1	1		8	4	4	4	2	2	2	4	4	4		9	8	8	8	9	9	9	9	7	2	Near Omupanda cuca shops in EpalalaOnawa		3	3		1	1			uuid:917067fc-2407-46f3-ac3a-0995bf33c103	matched (3)
OI135	Omboloka		2	1	812203347	1	0	1	0	In Angola	1	1	0	0	1	0	0	0	0	0		1	1	1	1	1	1	1	1	0	1			0	0		1	1	Sharing the same cattle post with Amon Ndeshaanya in Angola		uuid:9ba91e0e-421b-477f-97d3-3d00b50611c3	matched (3)
OI136	Omboloka		2	1	813058274	1	1	1	1		3	2	1	1	1	1	1	1	1	3		1	1	1	1	1	1	1	1	1	0			0	0		2	2			uuid:cc0646d6-9d19-4b09-b1ab-e74934867dd4	matched (3)
OI137	Omboloka		2	1	813814869	1	1	1	1		4	2	2	2	2	2	2	2	2	2		4	4	4	4	4		4	4	3	1	0		0	0		1	1			uuid:c5a191a6-031e-437c-9204-857fd80bb74d	matched (3)
OI138	Omboloka		2	1	999	1	1	1	0	In Angola	3	2	1	2	1	2	2	2	2	2		2	2	2	2	2	2	2	2	0	2	Near by the clinic and the waterpoint		0	0		1	1			uuid:7402e488-ffde-4657-a801-5a0aec0af259	matched (3)
OI139	Omboloka		2	1	812877672	1	0	1	1		3	1	2	3	3	3	3	3	3	3		3	3	3	3	3	3	3	3	3	0			0	0		2	2	All cattle herders use to seen in Namibia each an every month due to water point.		uuid:60e63c79-be23-452e-b180-4b5aa1196036	matched (3)
OI140	Omboloka		2	1	812794200	1	0	1	1		1	1	0	1	1	1	1	1	1	1		2	2	2	2	2	2	2	2	2	0			0	0		1	1	The herder always come to the water point at Etundaliwa		uuid:7f4d5eae-eaa0-4c25-a420-f3bc2d66e956	matched (3)
OI141	Omboloka		2	1	812923814	1	1	1	1		3	2	1	0	3	3	3	3	3	3		3	3	3	3	3	3	3	3	3	0			1	1		1	1	Contact Nambadja 0817617623 the in charge of this post to check on the days the herders come to the water point for interviews		uuid:d48315bc-2952-49b8-8414-9bce39bfc10e	matched (3)
OI142	Omboloka		2	1	812556412	1	1	1	1		5	2	3	5	5	5	5	5	5	5		7	6	6	6	6	7	7	7	7	0			2	2		1	1	Their cattle herders are in Angola but they use water point in Namibia. meaning that they use to be in Namibia every month.		uuid:c16964ca-9b13-49b3-a857-8a54dc520e52	matched (3)
OI143	Omboloka		2	1	818593875	1	1	1	0	In Angola	1	0	1	1	0	0	0	0	0	1		1	1	1	1	1	1	1	1	0	1			0	0		1	1	They use water point in Namibia when the water drained.		uuid:0e08d023-a482-49a5-aedd-a3854229365d	matched (3)
OI144	Omboloka		2	1	812332758	1	1	1	1		1	1	0	1	1	1	1	1	1	1		1	1	1	1	1	1	1	1	1	0	Near Cuca shop		1	1		1	1			uuid:1fb89392-46df-4794-8d4f-1afbb68add14	matched (3)
OI145	Omboloka		2	1	812769781	1	1	1	1		1	1	0	0	1	0	0	0	0	0		3	2	2	2	2	2	2	3	1	2	Near coca shop west		0	0		1	1	Any time a herder can come when is needed		uuid:c70a2fc0-89bc-46d0-8711-4981c6f9bc36	matched (3)
OI146	Omboloka		2	1	813586913	1	1	1	1		2	1	1	1	1	2	1	1	1	1		5	5	5	5	5	5	5	5	5	0	Near coca shop south		0	0		1	1	Herder comes in time when is needed and no specific time.		uuid:28db8e5e-de94-401f-b693-d0f06767b6a5	matched (3)
OI147	Omboloka		2	1	999	1	1	1	1		1	0	1	1	1	1	10	0	0	0		3	3	3	3	3	3	3	3	1	2	I.5km from coca shop south		0	0		1	1	Success		uuid:08d6885e-49f6-4418-b86d-5f440f24d217	matched (3)
OI148	Omboloka		2	1	818699686	1	1	1	1		2	1	1	1	2	2	2	2	2	2		3	3	3	3	3	3	3	3	2	1	1 km from coca shop west		0	0		1	1	They come in every months		uuid:2a20bc09-b7c8-44fa-97ea-2d5261385d66	matched (3)
OI149	Omboloka		2	1	817009372	1	1	1	1		4	2	2	2	2	1	0	1	1	1		4	4	4	4	4	4	4	4			North of village		1	1		1	1	No comment		uuid:d3a55f0c-1630-40e7-9c3c-9506ecf80bda	matched (3)
OI150	Omboloka		2	1	813112417	1	1	1	1		1	1	0	0	1	1	1	1	1	1		1	1	1	1	1	1	1	1	1	0	North side of cuca shop		2	2		1	1	No comment		uuid:85ca377a-7a48-4d1f-98a3-b0cc61e3b9e4	matched (3)
OI151	Omboloka		2	1	814330528	1	0	1	0	In Angola	2	2	0	0	2	2	2	2	2	2		1	1	1	1	1	1	1	1	0	1	West of village		1	1		1	1	No comment		uuid:ae48e34b-edf2-43d2-9ac7-127ab31374e2	matched (3)
OI152	Omboloka		2	1	816600712	1	1	1	1		5	4	1	1	3	2	2	2	1			4	4	4	4	4	4	4	4	2	2	South of village		0	0		1	1	No comment		uuid:e3b62cea-2604-46e9-b641-f39a7350f220	matched (3)
OI153	Omboloka		2	1	816998955	1	1	1	1		3	3	0	0	1	3	3	3	3	3		3	3	3	3	3	3	3	3	1	2	East of village		0	0		1	1	No comment		uuid:84922b8c-d049-43ed-bbf5-e6803b7cbd23	matched (3)
OI154	Omboloka		2	1	812949655	1	1	1	1		2	1	1	1	0	1	1	1	1	1		1	1	1	1	1	1	1	1	1	0			0	0		1	1	Send any SMS for appointments		uuid:051cce6a-ec46-45bd-9c37-e39c2f6a3dc8	matched (3)
OI155	Omboloka		2	1	812866701	1	1	1	0	In Angola	1	0	1	1	1	1	1	1	1	1		0	0	0	0	0	0	0	0					0	0		1	1	Call for appointments		uuid:cdfff3d5-c28f-467f-9117-536e5a879027	matched (3)
OI156	Omboloka		2	1	999	1	1	1	1		1	0	1	1	0	0	0	0	0	0		2	2	2	2	2	2	2	2	1	1			0	0		1	1	No cellphone		uuid:d6b59509-f0e1-484e-a803-4a75b6b8c144	matched (3)
OI157	Omboloka		2	1	817504530	1	0	1	0	In Angola	7	2	5	5	5	7	7	3	3	3		1	1	1	1	1	1	1	1	0	1			0	0		1	1	Call for appointments		uuid:0557a30b-8d71-4174-83a9-5ac54db1cb33	matched (3)
OI158	Omboloka		2	1	812066841	1	1	1	1		4	3	1	1	0	1	1	1	1	1		5	4	4	4	4	4	4	5	2	3			0	0		1	1	Call for appointments		uuid:556ddf93-712c-479e-93db-25861f915a41	matched (3)
OI159	Omboloka		2	1	812810435	1	1	1	1		3	1	2	2	3	3	3	3	0	1		2	2	2	2	2	2	2	2	2	0	South of the village		1	1		1	1	Good		uuid:72048482-fe28-44ba-b6d5-47cae7ca829e	matched (3)
OI160	Omboloka		2	1	814719033	1	1	1	0	Cattle sent to OI420	2	3	1	2	2	0	0	0	2	2		0	0	0	0	0	0	0	0			Soler waterpump		2	2		1	1			uuid:7aca719d-56b4-4744-b17f-7180c476d5d0	matched (3)
OI161	Omboloka		2	1	818729326	1	0	1	1		1	0	1	1	1	1	1	1	1	0		1	1	1	1	1	1	1	1	1	0	Near oluwaya cuca shops		0	0		1	1			uuid:4f7a0b6b-cde1-46cf-b259-41d5dd76ad25	matched (3)
OI162	Omboloka		2	1	812155005	1	1	1	1		2	1	1	1	1	1	1	1	1	2		3	2	2	2	2	2	3	3	1	2	999		0	0		1	1			uuid:555dd89e-0632-4e2a-9359-dd899f256996	matched (3)
OI163	Omboloka		2	1	814152810	1	0	1	1		3	0	3	3	0	0	0	2	2	2		2	2	2	2	2	2	2	2	1	1			0	0		2	2			uuid:3ca3f96c-f706-4d88-a857-8c1e19d2c32b	matched (3)
OI164	Omboloka		2	1	817567008	1	0	1	1		2	0	2	2	2	2	2	0	0	0		3	3	3	3	3	3	3	3	3	0	Near Oluwaya cuca shops		0	0		3	3			uuid:8efa60a3-73d9-49b3-81b7-29aa96c77187	matched (3)
OI165	Omboloka		2	1	815507936	1	1	1	1		3	3	0	3	0	0	0	0	0	0		2	2	2	2	2	2	2	2	1	1			0	0		3	3			uuid:e87dfb2b-db78-4868-8218-f961b0386986	matched (3)
OI166	Omboloka		2	1	814874563	1	1	1	0	Out of study area	1	0	1	1	1	0	0	0	0	0		1	1	1	1	1	1	1	1	1	0			0	0		1	1	Call appointments		uuid:ba55d708-2b98-48c5-bc43-ecded6e9b03b	matched (3)
OI167	Omboloka		2	1	812129956	1	0	1	1		1	0	1	1	1	1	0	0	0	0		2	2	2		2	2	2	2	1	1			0	0		1	1	SMS for appointments		uuid:22a0a9cd-6b79-4b65-81a7-68facf7c50d1	matched (3)
OI168	Omboloka		2	1	0812739264 / 0818360000	1	1	1	0	In Angola	3	3	0	0	0	0	0	0	0	0		1	1	1	1	1	1	1	1	1	0			2	2		1	1	Call for appointments		uuid:9011baeb-4eda-4904-8d97-8aad899b887d	matched (3)
OI169	Omboloka		2	1	818119603	1	0	1	0	In Angola	3	3	0	0	0	1	0	1	1	3		0	0	0	0	0	0	0	0			Near borehole		0	0		1	1	Cellphone number for his daughter		uuid:9be809d7-9eb7-4edf-bc5c-364d49de1c0d	matched (3)
OI170	Omboloka		2	1	81	1	1	1	1		5	3	2	2	3	5	5	5	5	2		3	3	3	3	3	3	3	3	3	0	North side of village		1	1		1	1	Cellphone number unknown		uuid:e07a64db-fa33-4b0f-bca0-79a465c7e130	matched (3)
OI171	Omboloka		2	1	815576938	1	0	1	0	In Angola	2	0	2	2	2	2	2	2	2	0		1	1	1	1	1	1	1	1	0	1	North side of village		0	0		1	1	No other comments		uuid:03c8e2b6-77f9-44d3-a74e-94c585c93b86	matched (3)
OI172	Omboloka		2	1	813713458	1	1	1	0	In Angola	1	1	0	0	1	1	1	1	1	0		0	0	0	0	0	0	0	0			East side of village		2	2		1	1	No comment		uuid:6447c234-742c-472c-8a41-bfa06dcf022b	matched (3)
OI173	Omboloka		2	1	813862229	1	1	1	1		1	1	0	0	1	1	1	0	0	0		1	1	1	1	1	1	1	1	1	0	East of village		1	1		1	1	No comment		uuid:5e18abf9-83f5-40d5-b221-3bd8cfd3b6d6	matched (3)
OI174	Omboloka		2	1	818423018	1	1	1	1		3	0	3	2	2	1	1	1	1	1		3	3	3	3	3	3	3	3	3	0	East side of the village		0	0		1	1	Good		uuid:6c523b8d-ac33-4a45-805d-0f4ec8ec894a	matched (3)
OI175	Omboloka		2	1	817982743	1	1	1	1		1	0	1	1	0	1	1	1	0	0		1	1	1	1	1	1	1	1	1	0	Near revival church east		1	1		1	1	Good		uuid:f9592853-f6e4-4808-af5e-9b9a32851498	matched (3)
OI176	Omboloka		2	1	818989662	1	1	1	1		2	1	1	1	2	2	2	0	0	0		2	2	2	2	2	2	2	2	2	0	Neighbour with Jonathan inja north		0	0		1	1	God		uuid:f53df746-e065-4aca-8cf7-8bea4ca77700	matched (3)
OI177	Omboloka		2	1	817598480	1	1	1	1		4	0	4	4	3	4	4	4	4	4		1	1	1	1	1	1	1	1	1	0	1km from Wells east direction		1	1		1	1	Good		uuid:1b41b5e1-9de8-49c4-8e49-fff509d3c7fc	matched (3)
OI178	Omboloka		2	1	812944208	1	1	1	1		3	0	3	3	3	3	0	0	0	0		16	2	2	2	2	2	2	2	2	0	Neighbour with maseke Vilho east		1	1		1	1	Good		uuid:7decd7b6-7097-499b-9040-edb66695bf8d	matched (3)
OI179	Omboloka		2	1	813266117	1	1	1	1		4	0	4	4	2	3	3	1	1	1		1	1	1	1	1	1	1	1	1	0	2km from Wells east		3	3		1	1	Good		uuid:97e58475-87d5-47a8-a215-74f97caed08a	matched (3)
OI180	Omboloka		2	1	816726249	1	1	1	1		3	0	3	3	0	2	2	2	2	3		1	1	1	1	1	1	1	1	1	0	999		0	0		2	2			uuid:29279960-7648-4b8c-b014-38b1b3a4c133	matched (3)
OI181	Omboloka		2	1	814828442	1	0	1	0	Not found	15	7	8	8	8	12	12	12	12	12		3	3	3	3	3	3	3	3	1	2	999		0	0		1	1			uuid:8c48ed0b-040e-4ad8-9fb0-5d2086451a6e	matched (3)
OI182	Omboloka		2	1	812364082	1	1	1	1		3	3	0	0	2	2	0	0	2	2		3	3	3	3	3	3	3	3	1	2			0	0		1	1			uuid:cc2553d3-468f-4a99-8ebb-ea23904424db	matched (3)
OI183	Omboloka		2	1	812364082	1	1	1	1		2	0	2	2	0	0	0	0	0	0		3	3	3	3	3	3	3	3	3	0	Near Omhito cuca shops		0	0		3	3			uuid:f54789b3-70b9-420d-b819-968c7cfa918e	matched (3)
OI184	Omboloka		2	1	813072828	1	1	1	1		3	2	1	2	2	2	2	2	0	3		3	3	3	3	3	3	3	3	1	2	Near omhito water point		0	0		1	1			uuid:1019918a-59a7-4f9d-a132-74ba0e79aa88	matched (3)
OI185	Omboloka		2	1	812445593	1	1	1	1		3	0	3	3	3	0	0	0	0	3		2	2	2	2	2	2	2	2	2	0			0	0		1	1	Call for appointments		uuid:27b287e2-1222-40af-ad3c-4a1de03cd1f7	matched (3)
OI186	Omboloka		2	1	813727602	1	1	1	1		2	1	1	1	0	2	2	2	2	2		2	2	2	2	2	2	2	2	2	0	West side of head Man,s house		0	0		1	1	No comment		uuid:3dbfdd71-58ae-4de9-b727-d01b4cf7d7ac	matched (3)
OI187	Omboloka		2	1	813210345	1	1	1	1		1	0	0	1		1	1	1	0	0		1	1	1	1	1	1	1	1			Near Okato road 500 m north		0	0		1	1	Good		uuid:ce3f7c60-7bc5-4ad0-a7f0-ac01d6e311a1	matched (3)
OI188	Omboloka		2	1	812921569	1	1	1	1		7	0	7	7	7	7	7	5	0	7		3	3	3	3	3	3	3	3					0	0		1	1	Call for appointments		uuid:c5b6d515-760b-4f24-bf24-23004dbd7a11	matched (3)
OI189	Omboloka		2	1	812262182	1	0	1	0	In Angola	2	0	2	2	2	2	2	0	0	0		0	0	0	0	0	0	0	0					0	0		1	1	Call for appointments		uuid:d6224de2-9c69-4ea5-b45d-b768f0c6a639	matched (3)
OI190	Omboloka		2	1	816738112	1	1	1	1		4	1	3	3	2	3	4	4	0	3		2	1	1	2	2	2	0	0					0	0		1	1	Call for appointments		uuid:7cb7bfe7-f83c-4f4d-bdf2-d54788001292	matched (3)
OI191	Omboloka		2	1	817239614	1	1	1	1		5	1	4	4	3	3	3	3	3	3		2	1	1	1	1	1	1	2			999		0	0		1	1			uuid:aa21f8f7-7d0a-48b7-a81c-356fdf2ae8ea	matched (3)
OI192	Omboloka		2	1	813928095	1	1	1	1		4	2	2	2	2	2	2	2	2	2		4	4	4	4	4	4	4	4	1	3	Near Catholic church		0	0		1	1			uuid:8112bba7-0481-4fb4-a758-ff3c8ed69ade	matched (3)
OI193	Omboloka		2	1	813946134	1	1	1	1		4	1	3	3	3	3	3	3	3	3		2	2	2	2	2	2	2	2	1	1	999		0	0		2	2			uuid:b424c452-8946-4eb9-80ae-294e8478d347	matched (3)
OI194	Omboloka		2	1	812044806	1	1	1	1		2	0	2	2	2	1	1	1	1	1		3	2	2	3	3	3	3	3	2	1	Near Onanime cemetry		0	0		2	2	Sent SMS to owner for appointment		uuid:99a3890e-84ef-47e7-bd2c-271cfe456aef	matched (3)
OI195	Omboloka		2	1	814679330	1	1	1	1		1	0	1	1	1	1	1	1	1	1		3	3	2	0	0	0	0	0			Near the School		0	0		1	1	Hakadume Immanuel is the son of Hakadume Saltiel But Immanuel he is still in his father house		uuid:5e2e6bbb-fc95-4300-8aa9-02138e7e3860	matched (3)
OI196	Omboloka		2	1	817664100	1	1	1	1		2	0	2	2	2	2	0	0	0	0		1	1	1	0	0	0	0	1			Near the cucashop		0	0		1	1			uuid:42547a32-c70c-423d-9051-f6f95c7b5db5	matched (3)
OI197	Omboloka		2	1	813553654	1	1	1	1		2	2	0	0	1	1	1	1	1	1		3	2	2	2	2	2	2	2	1	1	Near Cuca shop		0	0		2	2	Was good		uuid:a3055d2a-0055-43bb-baac-455f02d07d83	matched (3)
OI198	Omboloka		2	1	813488733	1	1	1	1		3	1	2	2	2	2	2	2	2	2		4	4	4	4	3	3	3	3	2	1	Near the wells with stone		1	1		2	2	Use water point in Namibia even when the rain is raining.		uuid:f339f44d-967e-46bf-8497-7a745df0a852	matched (3)
OI199	Omboloka		2	1	818353608	1	0	1	0	In Angola	1	0	1	1	1	1	1	1	1	1		1	1	1	1	1	1	1	1	0	1			1	1		2	2	They use water point in Namibia		uuid:43e32169-5b6f-4073-8a6f-ad88041abee3	matched (3)
OI200	Omboloka		2	1	813207654	1	0	1	1		5	1	4	4	4	4	4	4	4	4		3	0	2	2	2	2	2	2	1	1			1	1		3	3	They use water point in Namibia		uuid:db05f039-432e-4f6a-a07a-c286363a54a9	matched (3)
OI201	Omboloka		2	1	0816488183 or 0818394600	1	1	1	1		2	0	2	2	2	0	0	0	0	0		1	1	1	1	1	1	0	1					0	0		1	1	SMS for appointments		uuid:b26ff33c-c5f2-4f4f-a967-fcf55a20be33	matched (3)
OI202	Omboloka		2	1	813301044	1	1	1	1		5	0	5	5	5	5	2	2	2	2		2	2	2	2	2	2	2	2					0	0		1	1	SMS for appointments		uuid:c245b300-2158-4bc0-b171-4f7efe903072	matched (3)
OI203	Omboloka		2	1	814585027	1	1	1	1		4	3	1	1	1	1	1	0	0	0		5	3	3	5	5	5	5	5	5	0			0	0		1	1	Call for appointments		uuid:03b96b5e-4fa7-46bb-95eb-7d4430416c87	matched (3)
OI204	Omboloka		2	1	818183244	1	0	1	1		1	0	1	1	1	1	1	1	0	0		1	0	0	1	1	1	1	1					0	0		1	1	SMS for appointments		uuid:4e2e414e-b774-4b51-b6da-0c0c060c5626	matched (3)
OI205	Omboloka		2	1	813278852	1	1	1	1		2	1	1	1	1	1	1	1	0	0		1	1	1	1	1	1	1	1	1	0	2 km from borehole east		0	0		1	1	Sucess		uuid:f783c1f1-655b-43fe-b17c-37f70217e0f0	matched (3)
OI206	Omboloka		2	1	811417000	1	1	1	1		9	4	4	4	6	4	4	4	2	2		5	5	1	1	1	1	1	1	1	0	North of the village		0	0		1	1	Sucess		uuid:86b0240d-5acd-424b-96c8-bb73245a2f7c	matched (3)
OI207	Omboloka		2	1	999	1	1	1	1		1	0	1	1	1	1	0	1	0	0		2	2	2	2	2	2	2	2	2	0	North of village		1	1		1	1	Cellphone number unknown		uuid:db03d7c3-9214-4ec5-af82-cfda8b7d3eaf	matched (3)
OI208	Omboloka		2	1	81	1	1	1	1		5	1	4	4	3	3	0	3	0	3		4	4	4	4	4	4	4	4	4	0	North of village		0	0		1	1	Cellphone number unknown		uuid:edf13740-9761-4673-9204-aafa1a33beb7	matched (3)
OI209	Omboloka		2	1	812461971	1	1	1	1		2	0	2	2	2	2	2	2	2	2		1	1	1	1	1	1	1	1	1	0			0	0		1	1	Call for appointments		uuid:b486c93b-6103-4021-9987-29335f483f83	matched (3)
OI210	Omboloka		2	1	812026878	1	1	1	1		6	2	4	4	5	5	5	5	5	5		2	2	2	2	2	2	2	2	2	0	999		0	0		2	2			uuid:2739c8f6-e5d0-4571-bda6-34a5f409c42d	matched (3)
OI211	Omboloka		2	1	813412261	1	1	1	1		5	3	2	2	2	0	0	0	0	5		5	5	5	5	5	5	5	5	2	3	999		0	0		3	3			uuid:c72a289e-2bc6-4f41-a00e-8e3c7e2d7906	matched (3)
OI212	Omboloka		2	1	812550359	1	0	1	1		3	3	0	1	1	1	0	0	0	0		3	3	3	3	3	3	3	3	3	0	Near Omupapa shop in Ondobeyelao		0	0		2	2			uuid:3bf0f72f-817c-46cc-be26-c6a30067c5d8	matched (3)
OI213	Omboloka		2	1	812789166	1	1	1	1		5	4	1	1	0	2	2	2	0	0		6	6	6	6	6	6	6	6	2	4	Near Omupanda cuca shops in Ondobe Yomuve		0	0		1	1			uuid:62d5b165-01c2-490e-9c37-5e0c10166a80	matched (3)
OI214	Omboloka		2	1	812330335	1	1	1	1		2	2	0	0	0	0	0	0	1	1		3	2	2	2	2	3	3	3	1	2			0	0		2	2			uuid:2be26da7-4b76-4f93-8948-1a6df06a2745	matched (3)
OI215	Omboloka		2	1	817953186	1	1	1	1		4	0	4	3	3	3	3	3	3	3		3	3	3	3	3	3	3	3	3	0			3	3		2	2	Herder will always be in Namibia when they bring the cattle's at Etundaliwa water point		uuid:be5730f3-7eb1-45fc-90cb-7e64cd09241c	matched (3)
OI216	Omboloka		2	1	816963873	1	1	1	0	In Angola	4	0	4	4	4	4	4	4	4	4		3	3	3	3	3	3	3	3	3	0			1	1		3	3	They use to be in Namibia every month for water points		uuid:4551985e-8b71-43d5-80e2-1542472782ce	matched (3)
OI217	Omboloka		2	1	827193228	1	1	1	0	In Angola	1	0	1	1	1	1	1	1	1	1		0	0	0	0	0	0	0	0					1	1		1	1	They use to be in Namibia every month due to water point.		uuid:af751672-0ae3-40b2-a609-89e300ce834f	matched (3)
OI218	Omboloka		2	1	813440621	1	1	1	1		1	1	1	1	1	1	1	1	1	1		2	2	2	2	2	2	2	2	2	0			0	0		1	1	They make In an out every month for water points		uuid:cefa4dbf-3012-47db-9995-9236c1fc2a44	matched (3)
OI219	Omboloka		2	1	814973188	1	1	1	1		5	5	0	5	5	5	5	5	0	0		3	3	3	3	3	3	3	3	2	1	Near the cucashop and the borehole		0	0		1	1	They use to take time to come back to Namibia		uuid:f1a1b718-059c-4b59-8fe7-74f6ccd1a65a	matched (3)
OI220	Omboloka		2	1	817639544	1	1	1	1		6	5	1	5	4	4	4	0	0	0		2	2	2	2	2	2	2	2	2	0	On the west of the borehole of ongumi		0	0		2	2	The ongumi waterpoint is broken		uuid:1b9e39ad-169c-4043-8d91-c6e940b9e537	matched (3)
OI221	Omboloka		2	1	O813958515	1	1	1	1		4	0	4	0	0	1	1	1	0	1		4	4	4	4	4	4	4	4	2	2	Just near the road		0	0		2	2	The ongumi waterpoint is broken		uuid:e30a4516-794e-4615-9f8f-a9117805e978	matched (3)
OI222	Omboloka		2	1	812101930	1	1	1	1		2	1	1	1	0	1	1	1	1	1		2	2	2	2	2	2	2	2	1	1	North of the village		0	0		1	1	Good		uuid:eeee0529-eed8-41b1-aefc-bbd9fe9ae188	matched (3)
OI223	Omboloka		2	1	812613323	1	1	1	1		1	0	1	1	0	0	0	1	1	1		1		1	1	1	1	1	1	1	0	East side vilage		0	0		1	1	Was great		uuid:a8080954-8299-4ff1-9b05-0f78eb61233e	matched (3)
OI224	Omboloka		2	1	814698194	1	0	1	0	In Angola	4	3	1	1	4	1	1	1	1	1		1		1	1	1	1	1	1	0	1	North side of village		1	1		1	1	No comment		uuid:b7593360-82b3-4204-97f5-11c46a9cf4f2	matched (3)
OI225	Omboloka		2	1	816901468	1	1	1	0	In Angola	2	1	1	1	2	2	2	2	1	2		1	1	1	1	1	1	1	1	1	0	North of village on the way to efinde		1	1		1	1	No comment		uuid:c6936d9d-caaf-4e91-8cd8-8b94096d83be	matched (3)
OI226	Omboloka		2	1	817906508	1	1	1	1		2	1	1	1	2	1	1	1	1	0		1	1	1	1	1	1	1	1	1	0	North of village		0	0		1	1	No comment		uuid:0b700d97-479a-41dc-a3fa-e153355bd186	matched (3)
OI227	Omboloka		2	1	812804007	1	1	1	1		1	0	1	1	1	0	0	0	0	1		1	1	1	1	1	1	1	1	1	0	West of village		0	0		1	1	No comment		uuid:5d7e35a9-efda-4deb-9fa6-23daeae5a76a	matched (3)
OI228	Omboloka		2	1	812930484	1	0	1	1		2	2	2	2	2	2	2	2	2	2		2	2	2	2	2	2	2	2	2	0	West side of village		0	0		1	1	No comment		uuid:191ebe0d-a381-452f-b8d8-1297e591b61f	matched (3)
OI229	Omboloka		2	1	812359873	1	1	1	1		2	1	1	1	1	1	1	1	1	2		2	2	2	2	2	2	2	2	1	1	North of village		0	0		1	1	No comment		uuid:6b2be4d7-5c82-42b9-a95a-8d7813c28e7c	matched (3)
OI230	Omboloka		2	1	812709282	1	1	1	1		1	1	0	0	1	1	1	1	0	0		2	2	2	2	2	2	2	2	2	0	700m from Wells north direction		1	1		1	1	Good		uuid:2efebd9d-2b68-4e21-b7ce-505d5726f303	matched (3)
OI231	Omboloka		2	1	817818961	1	1	1	1		1	0	1	1	1	1	1	0	0	0		1	1	1	1	1	1	1	1	1	0	1km from coca shop north		0	0		1	1	Good		uuid:e034e7fb-ff75-4b76-9698-f2703defbeb9	matched (3)
OI232	Omboloka		2	1	812307907	1	1	1	1		2	1	1	1	1	1	1	1	1	1		1	1	1	1	1		1	1	1	0	North east of the village		0	0		1	1	Good		uuid:9c5f2805-ec3e-43a4-9d5c-ceaf365ab41a	matched (3)
OI233	Omboloka		2	1	817248459	1	1	1	1		1	0	1	1	1	1	0	0	0	0		1	1	1	1	1	1	1	1	1	0	North of the village		0	0		1	1	Good		uuid:3fc3e481-0c91-4ddb-811c-81453590cb21	matched (3)
OI234	Omboloka		2	1	817518337	1	1	1	1		4	2	2	2	2	2	2	2	2	4		2	2	2	2	2	2	2	2	2	0	Middle of village		0	0		1	1	Success		uuid:d3426f2a-96e0-4d7b-9dff-8d9f1e1c7143	matched (3)
OI235	Omboloka		2	1	999	1	1	1	1		3	1	2	2	2	2	2	2	2	2		4	4	4	4	4	4	4	4	2	2	South of the village		0	0		1	1	Good		uuid:d40e17b6-2969-48fe-8ea7-dc06361bc55e	matched (3)
OI236	Omboloka		2	1	814644337	1	0	1	0	In Angola	3	3	0	3	0	2	0	0	3	3		2	2	2	2	2	2	2	2	0	2	Near ondobe yelao water point		0	0		2	2			uuid:aa653e7c-5737-4ca9-9271-011a00940857	matched (3)
OI237	Omboloka		2	1	814474259	1	0	1	0	In Angola	2	1	1	1	1	1	1	1	1	2		4	4	4	4	4	4	4	4	1	3	Near Oshambada cuca shops		1	1		1	1			uuid:be101f9e-62c4-46a9-8591-9ab128f4280f	matched (3)
OI238	Omboloka		2	1	813569696	1	1	1	0	In Angola	2	2	0	0	0	0	0	0	0	2		4	4	4	4	4	4	4	4	0	4	Near Lazarus Haufiku combined school and near Oshambada cemetery.		0	0		1	1			uuid:e8bd6316-9e8e-484b-9669-2136f3322c74	matched (3)
OI239	Omboloka		2	1	812070292	1	1	1	1		4	0	4	4	4	2	2	2	2	3		2	2	2	2	2	2	2	2	0	2	999		0	0		1	1			uuid:37e26d72-2a6d-4b6f-95df-f6d2e1e165ee	matched (3)
OI240	Omboloka		2	1	999	1	1	1	1		1	0	1	1	1	0	1	1	0	0		1	1	1	1	1	1	1	1	1	0	Near the board of Angola and Kerut' s cuca shop		1	1		1	1			uuid:d6dcd69a-663f-4826-aa14-b1dbb55fe11c	matched (3)
OI241	Omboloka		2	1	812826110	1	1	1	1		1	0	1	0	1	1	1	0	1	1		1	1	1	1	1		1	1	1	0	Near the board of Angola		0	0		1	1			uuid:46416058-5b50-438c-af56-c64e0d9dd0ee	matched (3)
OI243	Omboloka		2	1	816735225	1	1	1	1		4	2	2	2	2	2	2	2	2	4		4	4	4	4	4	4	4	4	4	0	Near Lasarus Haufiku combined school and near the head man of Oshambada village.		0	0		1	1			uuid:5b53ce75-e5a5-4a23-bcb3-54a64a1183eb	matched (3)
OI244	Omboloka		2	1	816594440	1	1	1	0	In Angola	3	3	0	0	3	3	3	0	0	0		2	2	2	2	2		2	2	0	2			0	0		1	1			uuid:655a8bf9-1819-4818-b9c5-dcbdc03cd2b9	matched (3)
OI245	Omboloka		2	1	818249584	1	0	1	1		2	1	1	1	2	2	1	1	1	1		5	2	2	2	3	4	5	5	3	2	Near Onaululi borders		0	0		2	2			uuid:c4676280-6928-4c00-9b02-9ab66d6d57cc	matched (3)
OI246	Omboloka		2	1	817915728	1	0	1	1		1	0	1	1	1	1	1	1	0	0		1	1	1	1	1	1	1	1	1	0	Near Oshambada cuca shops		0	0		2	2			uuid:4310a61b-bce2-4110-a737-5e413309ffac	matched (3)
OI247	Omboloka		2	1	817658066	1	1	1	1		4	0	4	4	1	1	1	4	4	4		3	3	3	3	3	3	3	3	1	2			0	0		2	2			uuid:b63bb25c-59a0-4057-b186-d89c70e33ffb	matched (3)
OI248	Omboloka		2	1	816471603	1	1	1	1		1	0	1	1	0	0	0	1	1	1		1	1	1	1	1	1	1	1	1	0	Near Oshombada cuca shop		0	0		2	2			uuid:715f743a-059a-404e-b00d-b80664626904	matched (3)
OI249	Omboloka		2	1	O813618962	1	1	1	1		12	6	3	12	999	2	2	2	2	2		7	7	7	7	7	7	7	7	3	4	Near the School		0	0		1	1	The owner of the cattle post is in okongo when ever we need them we can contact them		uuid:c2c2c157-67b2-41f2-a0ff-9219f7d212db	matched (3)
OI250	Omboloka		2	1	818247765	1	1	1	0	In Angola	4	0	4	4	4	2	2	2	2	2		0	0	0	0	0	0	0	0					0	0		1	1	Was successful		uuid:9d5f8a21-6fa2-4a69-a56b-f41269351c5a	matched (3)
OI251	Omboloka		2	1	814769379	1	1	1	1		5	0	5	5	0	4	4	4	4	4		1	1	1	1	1	1	1	1	1	0			1	1		1	1	They use water point in Namibia		uuid:fd1df77c-a0fa-44e6-bf6a-781fab6bb5b5	matched (3)
OI252	Omboloka		2	1	818264727	1	1	1	1		3	1	2	3	3	3	3	3	3	3		2	2	2	2	2	2	2	2	2	0			0	0		1	1	Their cattle herders use water point in Namibia.		uuid:205e8f04-ff44-4049-9057-4747509938f1	matched (3)
OI253	Omboloka		2	1	813887285	1	1	1	1		1	1	0	1	1	1	1	1	1	0		2	2	2	2	2	2	2	2	0	2			0	0		1	1	Cattle herders use to show up every month in Namibia due to water point.		uuid:22906722-c42b-4484-aae9-0600616550a0	matched (3)
OI254	Omboloka		2	1	813887285	1	1	1	1		1	0	1	1	0	0	0	0	1	1		1	1	1	1	1	1	1	1	1	0			1	1		1	1	They also use Wells as a water point in oshishogolo village		uuid:9e386f60-705c-45d6-b46d-d4ff9ad60267	matched (3)
OI255	Omboloka		2	1	816488118	1	1	1	1		1	0	1	1	1	1	1	1	0	0		1	1	1	1	1	1	1	1	1	0			1	1		1	1	They use water point in Angola also		uuid:4b9fc14a-d28a-404f-9234-3c23e04b58f6	matched (3)
OI256	Omboloka		2	1	812730675	1	1	1	1		8	6	2	6	6	5	5	5	2	2		7	7	7	7	7	7	7	7	7	0	Oshishogolo borehole near the cucashop		0	0		2	2	No network		uuid:58ab6d51-647e-4566-8e7d-e8920d31ec3e	matched (3)
OI257	Omboloka		2	1	812579819	1	0	1	1		6	4	2	4	3	3	3	4	4	4		4	4	4	4	4	4	4	4	4	0	On the main road to okalupalona		0	0		2	2	Where they use to stay at Angola there is no network they just use to send someone to the cattle post to inform them		uuid:a6486f63-9969-4a30-aacf-60e7786a7ed8	matched (3)
OI258	Omboloka		2	1	812721763	1	1	1	1		6	3	3	3	3	3	3	3	3	3		2	2	2	2	2	2	2	2	2	0	From the borehole on the east		0	0		1	1	They use get water in the well at Angola		uuid:d45bf0ff-f850-4a53-952c-94d145fa97e5	matched (3)
OI259	Omboloka		2	1	813539649	1	1	1	1		6	4	2		6	6	6	6	6	6		3	3	3	3	3	3	3	3	3	0	West of Oshishogolo cucashops		1	1		1	1			uuid:865a3f06-30ed-4066-a7c9-978aee6043f4	matched (3)
OI260	Omboloka		2	1	813286377	1	1	1	1		3	3	0	999	999	999	999	999	999	999		3	3	3	3	3	3	3	3	3	0			1	1		1	1			uuid:01e00e1e-71c3-4e3f-b6e4-fa6a1532678d	matched (3)
OI261	Omboloka		2	1		1	0	1	1		2	1	1	1	1	1	999	999	999	999		2	2	2	2	2	2	2	2	2	0			3	3		2	2			uuid:80e73098-28b8-495a-9a0c-72dee8c37529	matched (3)
OI262	Omboloka		2	1	817063446	1	1	1	1		3	1	2	2	2	2	2	2	2	2		3	3	3	3	3	3	3	3	2	1			0	0		1	1	Their cattle post which in Angola is very far from Namibia		uuid:36dc71ab-ed95-4ad9-b6bf-7bf639f567d9	matched (3)
OI263	Omboloka		2	1	813316931	1	1	1	1		2	1	1	1	1	1	1	1	1	1		2	2	2	2	2	2	2	2	2	0			0	0		1	1	Use community Wells water point in oshishogolo village		uuid:d768edbf-14fe-413f-be4c-6bae884f10ec	matched (3)
OI264	Omboloka		2	1	81	1	1	1	1		2	2	0	2	2	2	2	2	2	2		3	2	2	2	2	2	2	2	1	1			0	0		1	1	Cattle herders use to be seen in Namibia every month because they use water point which is in Namibia.		uuid:ad4e63b9-78d7-4248-b52e-6cebab73a14c	matched (3)
OI265	Omboloka		2	1	817954935	1	1	1	1		4	4	1	4	3	3	3	4	4	1		7	7	7	7	7	7	7	7	7	0	Near the two cucashop ,he is also near the border		0	0		1	1	They use to get water in the well at Angola		uuid:cde1ebbf-d4e3-4800-9fdc-31c910b81962	matched (3)
OI266	Omboloka		2	1	999	1	1	1	1		2	2	0	2	2	1	1	1	1	1		3	3	3	3	3	3	3	3	3	0	Near the cucashop		0	0		1	1	They use to fetch water in Namibia		uuid:285a91f9-318d-482e-9186-d019baa770ae	matched (3)
OI267	Omboloka		2	1	815523157	1	1	1	1		3	3	0	3	3	1	1	1	2	1		1	1	1	1	1	1	1	1	1	0			0	0		1	1	They use to get water in the oshishogolo borehole or well		uuid:843b53c1-81e0-47ef-80d1-86662d484e6e	matched (3)
OI268	Omboloka		2	1	8127447722	1	1	1	1		6	5	1	5	4	4	4	4	4	1		7	7	7	7	7	7	7	7	2	5	On the east of the village		0	0		1	1	They use to get water in the well at Onanghwyiyu in Angola		uuid:aa655f42-18a0-4cf0-b3f9-08e122e73e77	matched (3)
OI269	Omboloka		2	1	0812689392/0813713263/0815536439	1	1	1	1		3	1	2	2	2	2	2	2	2	2		4	4	4	4	4	4		4	3	1			1	1		1	1	Contact Boyckie 0812708836 to arrange for the herder in Angola to come meet the study team just in case if their post is selected.		uuid:51dc0a15-68f0-43af-9047-7755c4c56999	matched (3)
OI270	Omboloka		2	1	815906258	1	1	1	1		3	1	2	2	2	2	1	1	2	2		4	4	4	4	4	4	4	4	4	0			2	2		1	1	The contact number provided belongs on of the cattle herder incharge		uuid:dde81661-f12b-43c3-b6a8-6075b3a03554	matched (3)
OI271	Omboloka		2	1	813190031	1	1	1	1		4	2	2	2	3	1	0	0	0	0		5	5	5	5	5	5	5	5	2	3			1	1		1	1	Contact Raimo Hangula 0813190031 to set appointment with herders.		uuid:d5e76f9d-2383-4d45-9048-e336325fe87f	matched (3)
OI272	Omboloka		2	1	0812057757/0812256089	1	1	1	1		5	3	2	5	5	5	5	5	5	5		2	2	2	2	2	2	2	2	1	1			1	1		1	1	Cattle herders use to be seen in Namibia due to water point that they used in Namibia.		uuid:fc77dd98-0752-4cbc-8949-3a0f462a5597	matched (3)
OI273	Omboloka		2	1	818261161	1	1	1	1		8	5	3	3	1	1	1	999	999	999		1	1	1	1	1	1	1	1	1	0			1	1		2	2			uuid:c21f8321-4862-4096-b11f-4a795581f4c4	matched (3)
OI274	Omboloka		2	1	812397575	1	1	1	1		3	2	1	1	1	1	0	2	2	1		3	3	3	3	3	2	2	2	1	1			0	0		1	1			uuid:3068ef76-259c-4ea4-b385-78713bc39395	matched (3)
OI275	Omboloka		2	1	814736643	1	1	1	1		1	1	0	1	1	1	1	1	1	1		1	1	1	1	1	1	1	1	1	0			1	1		1	1	Contact is for daughter Eveline Elia Nakale		uuid:e0703a54-8709-473f-a9b3-730b42a22d2d	matched (3)
OI400	Omboloka		2	1	814341846	1	0	1	1		2	0	2	2	2	2	0					2	2	2	2	2	2	2	2	1	1	Near borehole		0	0		1	1			uuid:6d9940f2-31b8-4304-b263-05861b5bb3e1	matched (3)
OI401	Omboloka		2	1	999	1	0	1	1		3											1	1	1	1	1	1	1	1	1	0	Eastside of the headman					1	1	Others still in Angola		uuid:e7b183e8-0065-4fab-8873-7d096f31d297	matched (3)
OI402	Omboloka		2	1	816089222	1	0	1	1		4											6	4	4	6	6	6	6	6	6	0	Near mtc Network					1	1			uuid:b2144416-c009-4a55-9bd5-f66212179df3	matched (3)
OI403	Omboloka		2	1	812518888	1	0	1	1		5											2	2	2	2	2	2	2	2	2	0	Near the boarder					1	1			uuid:d133194a-852d-4f39-904d-597d70c687a0	matched (3)
OI404	Omboloka		2	1	813509662	1	0	1	1		4	2	2	3	2	2	2	4	4	4		4	4	4	4	4	4	4	4	2	2	Near Magadalena school		0	0		1	1			uuid:44949033-b975-4db6-912c-39b8f9b4a8d9	matched (3)
OI420	Omboloka		2	1	812206634	1	0	1	1		1											2	2	2	2	2	2	2	2	2	0	Near Angola police camp omboloka					1	1			uuid:17f34a96-55f1-49c9-875c-7b744db0ccb4	matched (3)
OI421	Omboloka		2	1	812339387	1	0	1	0	Out of study area	3	2	2	2	1	1	1	2	2	2		3	3	3	3	3	3	3	3	1	2	Near cucashop		0	0		1	1			uuid:616f213f-3c0d-4910-a07f-feabde472ede	matched (3)
OI422	Omboloka		2	1	817847903	1	1	1	1		1	0	1	1	1	0	0	1	1	1		1	1	1	1	1	1	1	1	1	0	Near cucashop		0	0		1	1			uuid:2f1d5e9e-0f53-44d5-9efd-46b63d4dc5e0	matched (3)
OI423	Omboloka		2	1	812686102	1	1	1	1		1											1	1	1	1	1	1	1	1	1	0	Nothing					1	1			uuid:63bdec73-c339-4226-baeb-b555eeeeb21e	matched (3)
OI424	Omboloka		2	1	818139136	1	0	1	1		2											2	2	2	2	2	2	2	2	2	0	Nearby cuca shops					1	1			uuid:9764f99e-2a48-40a9-9300-3c7c49157722	matched (3)
OI425	Omboloka		2	1	817789042	1	0	1	1		3											3	3	3	3	3	3	3	3	2	1	On the way to onamatadiva					1	1			uuid:8fbff912-85cc-4338-a5e6-6e80ac3c0c41	matched (3)
OI426	Omboloka		2	1	813445157	1	0	1	1		2	1	1	2	2	2	1	1	1	2		2	2	2	2	2	2	2	2	2	0	East of headmam		0	0		1	1			uuid:518f7c6d-ca37-4897-ad1c-19574043d636	matched (3)
OC117	Olukula		2	2	813745401	1	1	0	0	In Angola	1	1	0	1	1	1	999	999	999	999												Near Ehafo water point		0	0		0	0	No comments		uuid:b37d0385-6709-48c0-b4b9-544983dcc959	using only (2)
OC305	Olukula		2	2	814029722	1	1	0	0	In Angola	2	2	0	0	1	1	1	1	1	1												Near the Namibia & and Angola border		0	0		2	2			uuid:6c17af17-188d-4f47-87fc-11a9314dc8af	using only (2)
OC404	Olukula		2	2	813209916	1	0	0	0	Enrolled under OC200	2	1	1	1	1	1	1	1	1	1														1	1		1	1	No comments		uuid:3d92d6a0-09b1-4370-8488-3bea7640f18d	using only (2)
OC412	Olukula		2	2	No phone	1	0	0	0	In Angola	4	2	2	2	2	2	2	2	2	2												Near cucashop		0	0		1	1	No cment		uuid:9ad247fb-c19e-44be-9632-689c013aa044	using only (2)
OI242	Omboloka		2	1	813586913	1	0	0	0	Enrolled under OI146	6	3	3	3	3	3	3	3	3	3												Near Oshambada cuca shops		0	0		2	2			uuid:547baaec-d57b-4214-8e15-b81a25382ed8	using only (2)
	Olukula		2	2	999	1	0	0	0		1	0	1	0	1	1	1	1	1	1												Near the head man house		0	0		1	1	No comment		uuid:59a3aa59-c16b-477b-bf3d-fa04643011ba	using only (2)
			2	1	817102975	1	0	0	0		3																					Near cuca shop					1	1	Ok		uuid:01d67cf4-8807-47e9-9da9-541cd1f759c8	using only (2)
